# Supplementary material for: A guide through the computational analysis of isotope-labeled mass spectrometry-based quantitative proteomics data: an application study
Source: Proteome Sci. 2011 Jun 11;9:30. doi: 10.1186/1477-5956-9-30 (PMC3142201; doi:10.1186/1477-5956-9-30)
Supplement: Additional file 1 — Statistical analysis. Table showing the ANOVA and Kruskal-Wallis test results of all proteins. Proteins are sorted by the ANOVA's p-value in ascending order. The assumption that all values are derived from a normal distribution was investigated using a Shapiro-Wilks test. To analyze the homogeneity of variances of each group a Fligner-Killeen test was performed. All computed p-values where corrected using the method described by Holm (experiment A). [file 1477-5956-9-30-S1.xls]

## Sheet: Tabelle1
Accession	ANOVA adjusted p-values	Fligner-Killeen adjusted p-values	Shapiro-Wilks adjusted p-values	Kruskal-Wallis adjusted p-values	Number of hits		Significant ANOVA?	Significant KW?	Significant ANOVA & KW?	ANOVA & homogenous variances?	ANOVA & residues follow normal distribution?	ANOVA + all conditions: significant?	ANOVA + all conditions & KW: significant?	ANOVA + var & KW: significant?
P40780	0	1	1	0	741		1	1	1	1	1	1	1	1
O34833	0	0.00736387	0	5.1e-07	827		1	1	1	0	0	0	0	0
O32076	0	8.337e-05	1	0	1344		1	1	1	0	1	0	0	0
O34538	0	1.998e-05	0.977644	0	1616		1	1	1	0	1	0	0	0
P94565	0	1	0.264667	2.99e-06	1033		1	1	1	1	1	1	1	1
P54466	0	0.00379251	0	0	2382		1	1	1	0	0	0	0	0
P33166	0	3e-08	0.067524	1e-08	1605		1	1	1	0	1	0	0	0
P02968	0	1.24e-06	0	0	9369		1	1	1	0	0	0	0	0
P37809	0	2.02e-06	0.007523	3.7e-07	1112		1	1	1	0	0	0	0	0
P46920	0	1	0	0	1149		1	1	1	1	0	0	0	1
P09124	0	1	1	1e-07	685		1	1	1	1	1	1	1	1
P35136	0	1	3e-06	0	1498		1	1	1	1	0	0	0	1
P37808	0	1	1	0	1219		1	1	1	1	1	1	1	1
P94356	0	0.0379341	0.414572	0	2053		1	1	1	0	1	0	0	0
P80877	0	1	1	1.67e-06	892		1	1	1	1	1	1	1	1
P27206	0	4.03e-06	2.8e-05	0	2232		1	1	1	0	0	0	0	0
P37871	0	0.39916	0.901907	0	1938		1	1	1	1	1	1	1	1
O34992	0	0.0856472	0	0	1215		1	1	1	1	0	0	0	1
P37476	0	1	0	0	3203		1	1	1	1	0	0	0	1
Q04747	0	0	0.000199	0	3460		1	1	1	0	0	0	0	0
O31709	1e-08	1	1	1.984e-05	295		1	1	1	1	1	1	1	1
P35149	3e-08	0.00016931	1	0.00069285	751		1	1	1	0	1	0	0	0
P08065	1.1e-07	0.328408	0	1e-08	2140		1	1	1	1	0	0	0	1
P19582	3.4e-07	1	0.011528	8.3e-06	903		1	1	1	1	0	0	0	1
O34966	3.8e-07	0.0126134	0.000188	0	1837		1	1	1	0	0	0	0	0
P08750	3.9e-07	1	0	1e-08	1109		1	1	1	1	0	0	0	1
O34442	4.3e-07	1	0.047638	0.000552	291		1	1	1	1	0	0	0	1
P24141	7.2e-07	1	0	0	1257		1	1	1	1	0	0	0	1
P25994	1.15e-06	0.755894	0.006728	7.218e-05	1641		1	1	1	1	0	0	0	1
O32243	2.84e-06	0.599332	1	0.00050504	404		1	1	1	1	1	1	1	1
O06745	4.51e-06	1	0.013199	0.011193	485		1	1	1	1	0	0	0	1
P37527	1.28e-05	1	1	0.0516206	181		1	0	0	1	1	1	0	0
P04969	1.645e-05	1	1	0.708837	745		1	0	0	1	1	1	0	0
O32167	1.96e-05	1	0.001374	2.099e-05	2891		1	1	1	1	0	0	0	1
O32157	3.477e-05	0.0165834	0	0.00079594	957		1	1	1	0	0	0	0	0
O31501	3.616e-05	0.0069646	0	0	1681		1	1	1	0	0	0	0	0
P20166	4.58e-05	0.272716	0.044373	2.57e-06	1948		1	1	1	1	0	0	0	1
P21471	5.212e-05	1	1	0.558509	130		1	0	0	1	1	1	0	0
P26906	6.273e-05	1	1	0.875231	300		1	0	0	1	1	1	0	0
P54535	7.323e-05	1	0	0	2391		1	1	1	1	0	0	0	1
O31663	0.00014328	1	1	0.378199	340		1	0	0	1	1	1	0	0
O34633	0.00018477	1	1	0.0258917	433		1	1	1	1	1	1	1	1
P09339	0.00020263	0.244699	1	0.0408708	619		1	1	1	1	1	1	1	1
O07516	0.00022958	1	1	0.955961	370		1	0	0	1	1	1	0	0
P24327	0.00023394	1	0	0	1692		1	1	1	1	0	0	0	1
P37494	0.00024378	1	1	0.932235	241		1	0	0	1	1	1	0	0
P32399	0.00026748	1	1	0.045315	388		1	1	1	1	1	1	1	1
P39912	0.00032677	1	1	0.00225243	878		1	1	1	1	1	1	1	1
P42971	0.00047295	1	1	0.0323721	475		1	1	1	1	1	1	1	1
P21472	0.00059363	1	1	1	357		1	0	0	1	1	1	0	0
P21464	0.00061277	1	0	0.00047298	1272		1	1	1	1	0	0	0	1
P71021	0.00070346	1	1	1	173		1	0	0	1	1	1	0	0
O31567	0.00131516	1	0.000289	0.00261594	613		1	1	1	1	0	0	0	1
O06491	0.00174997	1	1	0.542278	268		1	0	0	1	1	1	0	0
O34789	0.0018603	1	1	1	106		1	0	0	1	1	1	0	0
O35007	0.00247384	1	1	0.0114106	410		1	1	1	1	1	1	1	1
P71044	0.00270348	1	5e-06	0.00028388	635		1	1	1	1	0	0	0	1
P12042	0.00270348	1	1	0.0430049	699		1	1	1	1	1	1	1	1
P46921	0.00337728	1	1	0.42163	173		1	0	0	1	1	1	0	0
P28611	0.0046443	1	1	0.193988	259		1	0	0	1	1	1	0	0
P13484	0.00638521	1	1	1	208		1	0	0	1	1	1	0	0
P39215	0.00685121	0.484875	1	0.275825	608		1	0	0	1	1	1	0	0
O32218	0.00916479	1	1	0.0180269	567		1	1	1	1	1	1	1	1
P18185	0.0113516	1	1	1	220		1	0	0	1	1	1	0	0
P21467	0.0153455	1	1e-06	0.00103984	781		1	1	1	1	0	0	0	1
P37870	0.0179213	0.00074783	1	0.0417177	1113		1	1	1	0	1	0	0	0
O31657	0.0180065	1	1	0.111378	227		1	0	0	1	1	1	0	0
O06478	0.0224711	1	1	0.859843	229		1	0	0	1	1	1	0	0
O34878	0.0227502	1	1	1	83		1	0	0	1	1	1	0	0
O32247	0.0250312	1	1	0.0280086	845		1	1	1	1	1	1	1	1
P39694	0.0312549	1	0.29392	1	96		1	0	0	1	1	1	0	0
P42319	0.0381189	1	1	1	224		1	0	0	1	1	1	0	0
P49785	0.0392497	1	0.000245	0.00255654	536		1	1	1	1	0	0	0	1
P39134	0.0502985	1	1	1	286		0	0	0	0	0	0	0	0
P23452	0.0559014	1	1	1	114		0	0	0	0	0	0	0	0
P96619	0.0563529	1	1	0.752615	401		0	0	0	0	0	0	0	0
P71068	0.0621718	1	1	0.678061	525		0	0	0	0	0	0	0	0
P46922	0.0693756	1	0.000162	0.00278194	581		0	1	0	0	0	0	0	0
P23447	0.0785222	1	0.721913	0.0364849	459		0	1	0	0	0	0	0	0
P40779	0.0834441	1	0.053914	0.0490608	409		0	1	0	0	0	0	0	0
P37251	0.0922375	1	1	1	147		0	0	0	0	0	0	0	0
P25971	0.104831	1	1	1	108		0	0	0	0	0	0	0	0
P08066	0.105333	1	2e-06	0.0487193	644		0	1	0	0	0	0	0	0
O05252	0.11136	0.104107	0.601796	0.0177667	835		0	1	0	0	0	0	0	0
P12047	0.137924	1	1	1	131		0	0	0	0	0	0	0	0
P30949	0.140553	1	1	1	98		0	0	0	0	0	0	0	0
P94431	0.147227	1	1	1	141		0	0	0	0	0	0	0	0
O32047	0.17817	1	0	0.0424656	665		0	1	0	0	0	0	0	0
Q01625	0.190501	1	0	0.0030306	325		0	1	0	0	0	0	0	0
O34677	0.227082	1	1	1	124		0	0	0	0	0	0	0	0
P80861	0.254816	1	1	1	275		0	0	0	0	0	0	0	0
Q9KWU4	0.280189	1	0.000448	0.0099786	807		0	1	0	0	0	0	0	0
P16971	0.324955	1	1	0.722978	584		0	0	0	0	0	0	0	0
O31710	0.378169	0.166769	1	0.722978	612		0	0	0	0	0	0	0	0
O07585	0.392356	1	1	0.393881	486		0	0	0	0	0	0	0	0
P71070	0.417433	1	1e-06	0.00960458	314		0	1	0	0	0	0	0	0
P96706	0.45541	1	1	1	201		0	0	0	0	0	0	0	0
P50839	0.556524	1	1	1	162		0	0	0	0	0	0	0	0
P54159	0.558936	1	1	1	115		0	0	0	0	0	0	0	0
Q08787	0.612371	1	0.440453	1	333		0	0	0	0	0	0	0	0
P37811	0.623781	1	1	0.95517	232		0	0	0	0	0	0	0	0
O34864	0.642703	1	1	1	252		0	0	0	0	0	0	0	0
O32156	0.65628	1	0.000569	1	582		0	0	0	0	0	0	0	0
O05410	0.86206	1	1	0.070718	400		0	0	0	0	0	0	0	0
Q45460	0.977736	1	1	1	226		0	0	0	0	0	0	0	0
Q05852	0.97882	1	1	1	267		0	0	0	0	0	0	0	0
O31441	1	1	1	1	38		0	0	0	0	0	0	0	0
Q03224	1	1	1	1	38		0	0	0	0	0	0	0	0
P37455	1	1	1	1	44		0	0	0	0	0	0	0	0
P20282	1	1	1	1	59		0	0	0	0	0	0	0	0
O34394	1	1	1	1	33		0	0	0	0	0	0	0	0
P12046	1	1	1	1	85		0	0	0	0	0	0	0	0
O34565	1	1	1	1	81		0	0	0	0	0	0	0	0
Q03222	1	1	1	1	105		0	0	0	0	0	0	0	0
P25993	1	1	1	1	35		0	0	0	0	0	0	0	0
P39137	1	1	1	1	23		0	0	0	0	0	0	0	0
P71018	1	1	1	1	176		0	0	0	0	0	0	0	0
P49849	1	1	1	1	27		0	0	0	0	0	0	0	0
P68729	1	1	1	1	106		0	0	0	0	0	0	0	0
O31829	1	1	1	1	50		0	0	0	0	0	0	0	0
P37815	1	1	1	1	38		0	0	0	0	0	0	0	0
P37963	1	1	1	1	48		0	0	0	0	0	0	0	0
O06714	1	1	1	1	75		0	0	0	0	0	0	0	0
P13242	1	1	1	1	80		0	0	0	0	0	0	0	0
Q9R9I1	1	1	1	1	36		0	0	0	0	0	0	0	0
P39217	1	1	1	1	129		0	0	0	0	0	0	0	0
P37946	1	1	1	1	116		0	0	0	0	0	0	0	0
P71038	1	1	1	1	118		0	0	0	0	0	0	0	0
P12879	1	1	1	1	142		0	0	0	0	0	0	0	0
O31636	1	1	1	1	89		0	0	0	0	0	0	0	0
P96647	1	1	1	1	174		0	0	0	0	0	0	0	0
P94585	1	1	1	1	93		0	0	0	0	0	0	0	0
O31989	1	1	0	1	373		0	0	0	0	0	0	0	0
P37812	1	1	1	1	110		0	0	0	0	0	0	0	0
O32022	1	1	0.035442	1	324		0	0	0	0	0	0	0	0
P40761	1	1	1	1	63		0	0	0	0	0	0	0	0
P37252	1	1	1	1	123		0	0	0	0	0	0	0	0
O31593	1	1	1	1	39		0	0	0	0	0	0	0	0
P54510	1	1	1	1	191		0	0	0	0	0	0	0	0
O31974	1	1	1	1	166		0	0	0	0	0	0	0	0
P21468	1	1	1	1	94		0	0	0	0	0	0	0	0
O34743	1	1	1	1	148		0	0	0	0	0	0	0	0
P08821	1	1	1	1	71		0	0	0	0	0	0	0	0
P51835	1	1	1	1	109		0	0	0	0	0	0	0	0
P16655	1	1	1	1	92		0	0	0	0	0	0	0	0
O32168	1	1	1	1	84		0	0	0	0	0	0	0	0
P80864	1	1	1	1	30		0	0	0	0	0	0	0	0
P42108	1	1	1	1	87		0	0	0	0	0	0	0	0
O34738	1	1	1	1	64		0	0	0	0	0	0	0	0
P54452	1	1	1	1	110		0	0	0	0	0	0	0	0
O34889	1	1	1	1	184		0	0	0	0	0	0	0	0
O31638	1	1	1	1	81		0	0	0	0	0	0	0	0
O05248	1	1	1	1	85		0	0	0	0	0	0	0	0
P24469	1	1	1	1	108		0	0	0	0	0	0	0	0
P71014	1	1	1	1	155		0	0	0	0	0	0	0	0
O32023	1	1	1	1	293		0	0	0	0	0	0	0	0
O31737	1	1	1	1	107		0	0	0	0	0	0	0	0
O32082	1	1	1	1	166		0	0	0	0	0	0	0	0
O34594	1	1	1	1	121		0	0	0	0	0	0	0	0
P46911	1	1	1	1	184		0	0	0	0	0	0	0	0
P35160	1	1	1	1	70		0	0	0	0	0	0	0	0
O07620	1	1	1	1	39		0	0	0	0	0	0	0	0
P54375	1	1	1	1	44		0	0	0	0	0	0	0	0
O05503	1	1	1	1	105		0	0	0	0	0	0	0	0
P28628	1	1	1	1	190		0	0	0	0	0	0	0	0
P54179	1	1	1	1	107		0	0	0	0	0	0	0	0
P45708	1	1	1	1	560		0	0	0	0	0	0	0	0
P94399	1	1	1	1	109		0	0	0	0	0	0	0	0
P37814	1	1	0	0.179188	1131		0	0	0	0	0	0	0	0
P12877	1	1	1	1	235		0	0	0	0	0	0	0	0
P54536	1	1	1	1	317		0	0	0	0	0	0	0	0
P94507	1	1	0.083212	1	87		0	0	0	0	0	0	0	0
O07584	1	1	1	1	239		0	0	0	0	0	0	0	0
P25972	1	1	1	1	100		0	0	0	0	0	0	0	0
Q45593	1	1	1	1	164		0	0	0	0	0	0	0	0
P23454	1	1	1	1	99		0	0	0	0	0	0	0	0
P50829	1	1	1	1	56		0	0	0	0	0	0	0	0
Q45592	1	1	1	1	48		0	0	0	0	0	0	0	0
P96672	1	1	1	1	88		0	0	0	0	0	0	0	0
P31847	1	1	1	1	105		0	0	0	0	0	0	0	0
O35004	1	1	1	1	67		0	0	0	0	0	0	0	0
O31942	1	1	1	1	195		0	0	0	0	0	0	0	0
P37813	1	1	1	1	101		0	0	0	0	0	0	0	0
O32045	1	1	1	1	68		0	0	0	0	0	0	0	0
O07634	1	1	1	1	34		0	0	0	0	0	0	0	0
O32208	1	1	1	1	75		0	0	0	0	0	0	0	0
P39765	1	1	1	1	99		0	0	0	0	0	0	0	0
O34934	1	1	1	1	84		0	0	0	0	0	0	0	0
P39456	1	1	1	1	105		0	0	0	0	0	0	0	0
O07020	1	1	1	1	85		0	0	0	0	0	0	0	0
P54952	1	1	1	1	233		0	0	0	0	0	0	0	0
O35006	1	1	1	1	76		0	0	0	0	0	0	0	0
P42062	1	1	1	1	354		0	0	0	0	0	0	0	0
P54954	1	1	1	1	31		0	0	0	0	0	0	0	0
P71013	1	1	1	1	130		0	0	0	0	0	0	0	0
Q01464	1	1	1	1	95		0	0	0	0	0	0	0	0
O31620	1	1	1	1	224		0	0	0	0	0	0	0	0
P54470	1	1	1	1	53		0	0	0	0	0	0	0	0
P54382	1	1	1	1	63		0	0	0	0	0	0	0	0
P50865	1	1	1	1	114		0	0	0	0	0	0	0	0
O31749	1	1	1	1	177		0	0	0	0	0	0	0	0
O34946	1	1	1	1	288		0	0	0	0	0	0	0	0
P14193	1	1	1	1	50		0	0	0	0	0	0	0	0
Q02112	1	1	1	1	59		0	0	0	0	0	0	0	0
P81100	1	1	1	1	126		0	0	0	0	0	0	0	0
P12669	1	1	1	1	110		0	0	0	0	0	0	0	0
O34814	1	1	1	1	110		0	0	0	0	0	0	0	0
P21465	1	1	1	1	193		0	0	0	0	0	0	0	0
O34866	1	1	1	1	133		0	0	0	0	0	0	0	0
O34385	1	1	0.445581	1	150		0	0	0	0	0	0	0	0
O34725	1	1	1	1	244		0	0	0	0	0	0	0	0
O34948	1	1	1	1	29		0	0	0	0	0	0	0	0
O31436	1	1	1	1	27		0	0	0	0	0	0	0	0
P53558	1	1	1	1	198		0	0	0	0	0	0	0	0
P55339	1	1	1	1	96		0	0	0	0	0	0	0	0
O07523	1	1	1	1	97		0	0	0	0	0	0	0	0
P39666	1	1	1	1	118		0	0	0	0	0	0	0	0
P96650	1	1	1	1	72		0	0	0	0	0	0	0	0
O34987	1	1	1	1	54		0	0	0	0	0	0	0	0
P54465	1	1	0.120142	1	89		0	0	0	0	0	0	0	0
O34563	1	1	0.00216	1	294		0	0	0	0	0	0	0	0
P54617	1	1	1	1	330		0	0	0	0	0	0	0	0
O34876	1	1	1	1	255		0	0	0	0	0	0	0	0
P24139	1	1	1	1	188		0	0	0	0	0	0	0	0
P54537	1	1	0	0.00434539	471		0	1	0	0	0	0	0	0
Q45589	1	1	1	1	134		0	0	0	0	0	0	0	0
P42199	1	1	1	1	300		0	0	0	0	0	0	0	0
P12667	1	1	1	1	126		0	0	0	0	0	0	0	0
O06493	1	1	1	1	67		0	0	0	0	0	0	0	0
O34480	1	1	1	1	100		0	0	0	0	0	0	0	0
P39216	1	1	1	1	64		0	0	0	0	0	0	0	0
P54941	1	1	0.014487	1	274		0	0	0	0	0	0	0	0
O07524	1	1	1	1	90		0	0	0	0	0	0	0	0
O34529	1	1	1	1	160		0	0	0	0	0	0	0	0
O34586	1	1	1	1	85		0	0	0	0	0	0	0	0
P42400	1	1	1	1	43		0	0	0	0	0	0	0	0
P04990	1	1	1	1	73		0	0	0	0	0	0	0	0
P31102	1	1	1	1	81		0	0	0	0	0	0	0	0
O34348	1	0.16465	1	1	441		0	0	0	0	0	0	0	0
O34758	1	1	1	1	113		0	0	0	0	0	0	0	0
P96704	1	1	1	1	50		0	0	0	0	0	0	0	0
P54598	1	1	0.563828	1	197		0	0	0	0	0	0	0	0
P37810	1	1	1	1	212		0	0	0	0	0	0	0	0
Q02115	1	1	1	1	349		0	0	0	0	0	0	0	0
P54592	1	1	1	1	105		0	0	0	0	0	0	0	0
O34474	1	1	1	1	44		0	0	0	0	0	0	0	0
P12012	1	1	1	1	56		0	0	0	0	0	0	0	0
P37580	1	1	1	1	375		0	0	0	0	0	0	0	0
Q01466	1	1	1	1	152		0	0	0	0	0	0	0	0
O31771	1	1	1	1	193		0	0	0	0	0	0	0	0
P37566	1	1	1	1	138		0	0	0	0	0	0	0	0
P96501	1	1	1	1	50		0	0	0	0	0	0	0	0
O34375	1	1	1	1	50		0	0	0	0	0	0	0	0
P12045	1	1	1	1	75		0	0	0	0	0	0	0	0
O34353	1	1	1	1	88		0	0	0	0	0	0	0	0
O31662	1	1	1	1	114		0	0	0	0	0	0	0	0
O07598	1	1	1	1	28		0	0	0	0	0	0	0	0
P39596	1	1	1	1	196		0	0	0	0	0	0	0	0
O07576	1	1	1	1	58		0	0	0	0	0	0	0	0
P24011	1	1	1	1	119		0	0	0	0	0	0	0	0
O07616	1	1	1	1	222		0	0	0	0	0	0	0	0
P05649	1	1	1	1	116		0	0	0	0	0	0	0	0
P34957	1	1	0.008191	1	712		0	0	0	0	0	0	0	0
P36838	1	1	1	1	34		0	0	0	0	0	0	0	0
O34521	1	1	1	1	84		0	0	0	0	0	0	0	0
O32169	1	1	1	1	513		0	0	0	0	0	0	0	0
P39578	1	1	0.191135	1	90		0	0	0	0	0	0	0	0
P71067	1	1	1	1	101		0	0	0	0	0	0	0	0
P16336	1	1	1	1	225		0	0	0	0	0	0	0	0
Q45577	1	1	1	1	54		0	0	0	0	0	0	0	0
P42318	1	1	1	1	83		0	0	0	0	0	0	0	0
O07581	1	1	1	1	148		0	0	0	0	0	0	0	0
P42063	1	1	1	1	144		0	0	0	0	0	0	0	0
O34788	1	1	1	1	86		0	0	0	0	0	0	0	0
P05645	1	1	1	1	293		0	0	0	0	0	0	0	0
Q01465	1	1	1	1	369		0	0	0	0	0	0	0	0
P20691	1	1	1	1	52		0	0	0	0	0	0	0	0
O31426	1	1	1	1	61		0	0	0	0	0	0	0	0
P39072	1	0.200398	0.048037	1	507		0	0	0	0	0	0	0	0
O32164	1	1	1	1	106		0	0	0	0	0	0	0	0
P46912	1	1	1	1	141		0	0	0	0	0	0	0	0
Q794W0	1	1	1	1	145		0	0	0	0	0	0	0	0
P24136	1	1	1	1	185		0	0	0	0	0	0	0	0
P40924	1	1	1	1	193		0	0	0	0	0	0	0	0
P37535	1	1	1	1	114		0	0	0	0	0	0	0	0
O34454	1	1	1	1	125		0	0	0	0	0	0	0	0
O34340	1	1	1	1	123		0	0	0	0	0	0	0	0
O34499	1	1	1	1	31		0	0	0	0	0	0	0	0
O34402	1	1	1	1	51		0	0	0	0	0	0	0	0
P12039	1	1	0.001471	1	193		0	0	0	0	0	0	0	0
P39148	1	1	1	1	143		0	0	0	0	0	0	0	0
O34691	1	1	1	1	105		0	0	0	0	0	0	0	0
P50735	1	1	0.002147	1	367		0	0	0	0	0	0	0	0
P94360	1	1	1	1	100		0	0	0	0	0	0	0	0
O34745	1	1	1	1	362		0	0	0	0	0	0	0	0
P50866	1	1	1	1	297		0	0	0	0	0	0	0	0
O30509	1	1	1	1	115		0	0	0	0	0	0	0	0
P49787	1	1	1	1	195		0	0	0	0	0	0	0	0
P39778	1	1	1	1	158		0	0	0	0	0	0	0	0
P37105	1	1	1	1	176		0	0	0	0	0	0	0	0
O34861	1	1	1	1	84		0	0	0	0	0	0	0	0
O32031	1	1	1	1	233		0	0	0	0	0	0	0	0
O34399	1	1	1	1	27		0	0	0	0	0	0	0	0
O35005	1	1	0.03613	1	304		0	0	0	0	0	0	0	0
O31425	1	1	1	1	108		0	0	0	0	0	0	0	0
P16524	1	1	1	1	95		0	0	0	0	0	0	0	0
O32165	1	1	1	1	116		0	0	0	0	0	0	0	0
O34525	1	1	0.000413	1	243		0	0	0	0	0	0	0	0
P07343	1	1	1	1	19		0	0	0	0	0	0	0	0
O34629	1	1	0.100337	1	190		0	0	0	0	0	0	0	0
P45861	1	1	1	1	138		0	0	0	0	0	0	0	0
O34666	1	1	1	1	358		0	0	0	0	0	0	0	0
O34774	1	1	1	1	274		0	0	0	0	0	0	0	0
P51785	1	1	0.116677	1	308		0	0	0	0	0	0	0	0
P96740	1	1	1	1	85		0	0	0	0	0	0	0	0
O06967	1	1	1	1	199		0	0	0	0	0	0	0	0
P96499	1	1	1	1	215		0	0	0	0	0	0	0	0
P96614	1	1	1	1	161		0	0	0	0	0	0	0	0
P39738	1	1	1	1	80		0	0	0	0	0	0	0	0
P71012	1	1	1	1	206		0	0	0	0	0	0	0	0
P18159	1	1	1	1	107		0	0	0	0	0	0	0	0
P94417	1	1	1	1	150		0	0	0	0	0	0	0	0
O31754	1	1	1	1	212		0	0	0	0	0	0	0	0
O34616	1	1	1	1	39		0	0	0	0	0	0	0	0
P45694	1	1	1	1	162		0	0	0	0	0	0	0	0
Q45614	1	1	1	1	169		0	0	0	0	0	0	0	0
P35620	1	1	1	1	111		0	0	0	0	0	0	0	0
P37949	1	1	1	1	163		0	0	0	0	0	0	0	0
O32101	1	1	1	1	348		0	0	0	0	0	0	0	0
P37484	1	1	1	1	114		0	0	0	0	0	0	0	0
O34659	1	1	1	1	169		0	0	0	0	0	0	0	0
P46344	1	1	1	1	344		0	0	0	0	0	0	0	0
P40750	1	1	1	1	182		0	0	0	0	0	0	0	0
P54576	1	1	0.803832	1	523		0	0	0	0	0	0	0	0
P49814	1	1	0.099782	1	140		0	0	0	0	0	0	0	0
P80885	1	1	1	1	78		0	0	0	0	0	0	0	0
P37869	1	1	1	1	214		0	0	0	0	0	0	0	0
Q06796	1	1	1	1	61		0	0	0	0	0	0	0	0
P80244	1	1	1	1	161		0	0	0	0	0	0	0	0
P96605	1	1	1	1	95		0	0	0	0	0	0	0	0
P21880	1	1	1	1	123		0	0	0	0	0	0	0	0
Q06797	1	1	1	1	128		0	0	0	0	0	0	0	0
P21469	1	1	1	1	124		0	0	0	0	0	0	0	0
P46918	1	1	1	1	286		0	0	0	0	0	0	0	0
P17820	1	1	0.28948	1	290		0	0	0	0	0	0	0	0
P37571	1	1	1	1	47		0	0	0	0	0	0	0	0
P26908	1	1	1	1	26		0	0	0	0	0	0	0	0
O34431	1	1	0.005919	1	465		0	0	0	0	0	0	0	0
P28598	1	1	1	1	273		0	0	0	0	0	0	0	0
P70974	1	1	1	1	57		0	0	0	0	0	0	0	0
P08838	1	1	1	1	138		0	0	0	0	0	0	0	0
O31994	1	0.0738851	1	1	195		0	0	0	0	0	0	0	0
P39126	1	1	1	1	501		0	0	0	0	0	0	0	0
P34956	1	1	1	1	317		0	0	0	0	0	0	0	0
P42065	1	1	1	1	271		0	0	0	0	0	0	0	0
P28366	1	1	1	1	549		0	0	0	0	0	0	0	0
O34784	1	1	1	1	415		0	0	0	0	0	0	0	0
P80239	1	1	1	1	195		0	0	0	0	0	0	0	0
P21882	1	1	1	1	391		0	0	0	0	0	0	0	0
P39120	1	1	0.075259	1	229		0	0	0	0	0	0	0	0
O07605	1	1	1	1	293		0	0	0	0	0	0	0	0
P12875	1	1	1	1	69		0	0	0	0	0	0	0	0
P55873	1	1	1	1	247		0	0	0	0	0	0	0	0
P39214	1	1	1	1	331		0	0	0	0	0	0	0	0
P94421	1	1	0	0.0277977	509		0	1	0	0	0	0	0	0
P39793	1	1	0.000215	0.208745	594		0	0	0	0	0	0	0	0
O34507	1	1	1	1	372		0	0	0	0	0	0	0	0
O32220	1	1	1	1	108		0	0	0	0	0	0	0	0
Q07868	1	1	1	1	434		0	0	0	0	0	0	0	0
P37253	1	1	1	1	188		0	0	0	0	0	0	0	0
P21883	1	1	0.000126	0.194592	564		0	0	0	0	0	0	0	0
O32052	1	1	1	1	677		0	0	0	0	0	0	0	0
P13485	1	1	1	1	512		0	0	0	0	0	0	0	0
P94400	1	1	1	1	355		0	0	0	0	0	0	0	0
P54420	1	1	1	1	323		0	0	0	0	0	0	0	0
O34362	1	1	1	1	275		0	0	0	0	0	0	0	0
O31782	1	1	1	1	180		0	0	0	0	0	0	0	0
O32233	1	1	1	1	97		0	0	0	0	0	0	0	0
P39816	1	1	1	1	192		0	0	0	0	0	0	0	0
O34347	1	1	1	1	249		0	0	0	0	0	0	0	0
O32151	1	1	1	1	233		0	0	0	0	0	0	0	0
P80886	1	0.509543	0.465617	0.817911	829		0	0	0	0	0	0	0	0
Q07833	1	1	1	1	94		0	0	0	0	0	0	0	0
P42954	1	1	1	1	130		0	0	0	0	0	0	0	0
P54419	1	1	1	1	206		0	0	0	0	0	0	0	0
Q9KWZ1	1	1	1	1	56		0	0	0	0	0	0	0	0
P71069	1	1	1	1	113		0	0	0	0	0	0	0	0
P80868	1	1	1	1	249		0	0	0	0	0	0	0	0
contamination_TRYP_PIG	1	1	1	1	1744		0	0	0	0	0	0	0	0
P23545	1	1	1	1	260		0	0	0	0	0	0	0	0
P12425	1	1	0.005069	1	461		0	0	0	0	0	0	0	0
P54507	1	1	1	1	191		0	0	0	0	0	0	0	0
P37957	1	1	1	1	161		0	0	0	0	0	0	0	0
P39751	1	1	1	1	272		0	0	0	0	0	0	0	0
contamination_K1C10_HUMAN	1	1	0.062015	1	2301		0	0	0	0	0	0	0	0
O34894	1	1	0	0.606877	692		0	0	0	0	0	0	0	0
contamination_K22E_HUMAN	1	1	1	1	975		0	0	0	0	0	0	0	0
contamination_K2C1_HUMAN	1	1	0.027451	1	3053		0	0	0	0	0	0	0	0
P23446	1	1	0	0.00250951	451		0	1	0	0	0	0	0	0
O05253	1	1	1	1	255		0	0	0	0	0	0	0	0
O31774	1	1	0	0.634268	856		0	0	0	0	0	0	0	0
P39812	1	1	0.002504	1	592		0	0	0	0	0	0	0	0
contamination_K1C9_HUMAN	1	1	1	1	2118		0	0	0	0	0	0	0	0
						SUM	73	64	52	58	44	38	17	37
						Difference		9	21	15	29	35	56	36
