# Supplementary material for: A guide through the computational analysis of isotope-labeled mass spectrometry-based quantitative proteomics data: an application study
Source: Proteome Sci. 2011 Jun 11;9:30. doi: 10.1186/1477-5956-9-30 (PMC3142201; doi:10.1186/1477-5956-9-30)
Supplement: Additional file 2 — Statistical analysis. Table showing the ANOVA and Kruskal-Wallis test results of all proteins. Proteins are sorted by the ANOVA's p-value in ascending order. The assumption that all values are derived from a normal distribution was investigated using a Shapiro-Wilks test. To analyze the homogeneity of variances of each group a Fligner-Killeen test was performed. All computed p-values where corrected using the method described by Holm (experiment B). [file 1477-5956-9-30-S2.xls]

## Sheet: Tabelle1
Accession	ANOVA adjusted p-values	Fligner-Killeen adjusted p-values	Shapiro-Wilks adjusted p-values	Kruskal-Wallis adjusted p-values	Number of hits		Significant ANOVA?	Significant KW?	Significant ANOVA & KW?	ANOVA & homogenous variances?	ANOVA & residues follow normal distribution?	ANOVA + all conditions: significant?	ANOVA + all conditions & KW: significant?	ANOVA + var & KW: significant?
P26901	0	0.952839	0	0	941		1	1	1	1	0	0	0	1
P08838	0	1	0	0	1779		1	1	1	1	0	0	0	1
P45868	0	0.00353161	0	0	879		1	1	1	0	0	0	0	0
P08065	0	1	0	0	756		1	1	1	1	0	0	0	1
O31567	0	0.547096	0	0	669		1	1	1	1	0	0	0	1
O05252	0	1	1.2e-07	5e-08	363		1	1	1	1	0	0	0	1
O31631	0	1	0	0	473		1	1	1	1	0	0	0	1
P46327	0	9.75e-06	0.00214238	0	248		1	1	1	0	0	0	0	0
P18157	0	1	0.00141981	0	267		1	1	1	1	0	0	0	1
P08874	0	1	0.0377527	7e-08	254		1	1	1	1	0	0	0	1
P21471	0	1	0	0	1089		1	1	1	1	0	0	0	1
P21473	0	1	1	1.574e-05	555		1	1	1	1	1	1	1	1
O34660	0	1	7.15e-06	0	482		1	1	1	1	0	0	0	1
O32176	0	0.174802	3e-08	0	503		1	1	1	1	0	0	0	1
P39062	0	0.120002	2.678e-05	0	608		1	1	1	1	0	0	0	1
O07631	0	1	0	0	819		1	1	1	1	0	0	0	1
P50849	0	1	0	0	1569		1	1	1	1	0	0	0	1
P36430	0	1	0	0	1066		1	1	1	1	0	0	0	1
P39754	0	1	0	0	645		1	1	1	1	0	0	0	1
P46208	0	1	0	0	805		1	1	1	1	0	0	0	1
P39134	0	0.0144724	0	0	1113		1	1	1	0	0	0	0	0
P71072	0	1	1	0	280		1	1	1	1	1	1	1	1
O34743	0	1	7e-07	0	430		1	1	1	1	0	0	0	1
P12049	0	1	0	0	402		1	1	1	1	0	0	0	1
P06628	0	1	7e-08	0	548		1	1	1	1	0	0	0	1
P24072	0	1	1.7e-07	0	397		1	1	1	1	0	0	0	1
P08821	0	1	0	0	1719		1	1	1	1	0	0	0	1
P46325	0	1	1	2.08e-06	229		1	1	1	1	1	1	1	1
P80860	0	1	0	0	1192		1	1	1	1	0	0	0	1
P23129	0	1	0	0	1614		1	1	1	1	0	0	0	1
P80859	0	1	0	0	1820		1	1	1	1	0	0	0	1
O34722	0	0.014831	2e-08	0	358		1	1	1	0	0	0	0	0
P21474	0	1	2.12e-06	0	670		1	1	1	1	0	0	0	1
P28599	0	1	0	0	1531		1	1	1	1	0	0	0	1
P15281	0	1	1	0.00429651	82		1	1	1	1	1	1	1	1
P21879	0	1	0	0	1760		1	1	1	1	0	0	0	1
P18256	0	0.00024808	0.00018087	0	861		1	1	1	0	0	0	0	0
P55180	0	1	5.5e-07	0	319		1	1	1	1	0	0	0	1
P46911	0	1	1	0.00022462	114		1	1	1	1	1	1	1	1
P39120	0	1	0	0	1636		1	1	1	1	0	0	0	1
P12879	0	1	0	0	2528		1	1	1	1	0	0	0	1
O34967	0	0.171954	0.0298024	0	356		1	1	1	1	0	0	0	1
P42060	0	1	0	0	1716		1	1	1	1	0	0	0	1
P14949	0	1	0	0	968		1	1	1	1	0	0	0	1
O34468	0	1	0.00051592	5.164e-05	215		1	1	1	1	0	0	0	1
O32038	0	1	0	0	1739		1	1	1	1	0	0	0	1
O34633	0	1	0	0	1408		1	1	1	1	0	0	0	1
Q06796	0	1	0	0	1779		1	1	1	1	0	0	0	1
O32178	0	1	1	0	315		1	1	1	1	1	1	1	1
O06745	0	1	0	0	731		1	1	1	1	0	0	0	1
P08495	0	0.0091519	0	0	805		1	1	1	0	0	0	0	0
O34589	0	1	0.00181446	0	228		1	1	1	1	0	0	0	1
P80239	0	1	0	0	3460		1	1	1	1	0	0	0	1
P39667	0	1	1	0.00215877	82		1	1	1	1	1	1	1	1
O34549	0	1	2.497e-05	0	308		1	1	1	1	0	0	0	1
O31669	0	1	0	0	958		1	1	1	1	0	0	0	1
P42921	0	1	0	0	2370		1	1	1	1	0	0	0	1
P39149	0	1	1e-08	0	601		1	1	1	1	0	0	0	1
P51831	0	1	0	0	1205		1	1	1	1	0	0	0	1
P94356	0	0.249218	0	0	1626		1	1	1	1	0	0	0	1
P42085	0	1	0	0	613		1	1	1	1	0	0	0	1
P81102	0	1	0	0	567		1	1	1	1	0	0	0	1
P37571	0	1	0	0	2563		1	1	1	1	0	0	0	1
P45743	0	0.00848668	0	0	1036		1	1	1	0	0	0	0	0
P42319	0	1	6e-08	0	392		1	1	1	1	0	0	0	1
P21469	0	1	0	0	2617		1	1	1	1	0	0	0	1
P42923	0	1	0	0	2154		1	1	1	1	0	0	0	1
O06746	0	1	9.2e-07	0	408		1	1	1	1	0	0	0	1
P45913	0	1	0	0	713		1	1	1	1	0	0	0	1
P96579	0	1	0.00417801	3.19e-06	249		1	1	1	1	0	0	0	1
P12877	0	1	0	0	3335		1	1	1	1	0	0	0	1
O31709	0	1	1	2.725e-05	114		1	1	1	1	1	1	1	1
P17820	0	1	0	0	2660		1	1	1	1	0	0	0	1
P80698	0	1	0	0	2013		1	1	1	1	0	0	0	1
O31629	0	1	0	0	858		1	1	1	1	0	0	0	1
O07021	0	1	0	1e-08	465		1	1	1	1	0	0	0	1
P21467	0	0.207153	0	0	3486		1	1	1	1	0	0	0	1
O34425	0	0.0957039	0.0775716	0	435		1	1	1	1	1	1	1	1
O31571	0	0.0199598	0	0	1176		1	1	1	0	0	0	0	0
O31632	0	1	0	0	474		1	1	1	1	0	0	0	1
P94400	0	1.761e-05	0	0	1304		1	1	1	0	0	0	0	0
P45744	0	1	5e-08	0	499		1	1	1	1	0	0	0	1
O31620	0	1	0	0	626		1	1	1	1	0	0	0	1
P55873	0	1	0	0	1316		1	1	1	1	0	0	0	1
O32259	0	1	0	0	623		1	1	1	1	0	0	0	1
O34667	0	1	0	0	657		1	1	1	1	0	0	0	1
O34934	0	1	1.853e-05	9e-08	198		1	1	1	1	0	0	0	1
O32162	0	1	0	0	1189		1	1	1	1	0	0	0	1
P54378	0	1	4e-06	0	237		1	1	1	1	0	0	0	1
P49786	0	1	1	0	278		1	1	1	1	1	1	1	1
P08066	0	1	2.223e-05	0	271		1	1	1	1	0	0	0	1
Q45477	0	1	0	0	1270		1	1	1	1	0	0	0	1
P51785	0	1	0	0	1071		1	1	1	1	0	0	0	1
O32214	0	0	0	0	1768		1	1	1	0	0	0	0	0
P12041	0	1	1	1.8e-07	192		1	1	1	1	1	1	1	1
P20691	0	1	0	0	589		1	1	1	1	0	0	0	1
P23966	0	1	3e-08	2.6e-07	559		1	1	1	1	0	0	0	1
P09339	0	0.00646924	0	0	4449		1	1	1	0	0	0	0	0
P12425	0	1	0	0	3779		1	1	1	1	0	0	0	1
P09124	0	0	0	0	3816		1	1	1	0	0	0	0	0
P16263	0	1	0	0	1274		1	1	1	1	0	0	0	1
O34591	0	1e-08	0	0	875		1	1	1	0	0	0	0	0
O07597	0	1	0	0	482		1	1	1	1	0	0	0	1
P94421	0	1	2.7e-06	1.7e-07	211		1	1	1	1	0	0	0	1
O31663	0	1	0	0	2480		1	1	1	1	0	0	0	1
P54418	0	1	0	0	1455		1	1	1	1	0	0	0	1
O34788	0	1	0	0	915		1	1	1	1	0	0	0	1
O31662	0	1	0	0	1807		1	1	1	1	0	0	0	1
P80885	0	1	0	0	1473		1	1	1	1	0	0	0	1
O32165	0	1	0	0	1247		1	1	1	1	0	0	0	1
Q9KWU4	0	1	0	0	3806		1	1	1	1	0	0	0	1
Q08788	0	1	0	0	260		1	1	1	1	0	0	0	1
P80866	0	1	0	0	2659		1	1	1	1	0	0	0	1
P12046	0	1	0	0	520		1	1	1	1	0	0	0	1
P42318	0	1	0	0	1216		1	1	1	1	0	0	0	1
P39576	0	1	0	0	847		1	1	1	1	0	0	0	1
P80861	0	1	0	0	1163		1	1	1	1	0	0	0	1
P40871	0	0.00062357	0	0	850		1	1	1	0	0	0	0	0
O31618	0	0.618495	0	0	824		1	1	1	1	0	0	0	1
P18255	0	0.177153	0	0	1384		1	1	1	1	0	0	0	1
P54941	0	1	0	0	505		1	1	1	1	0	0	0	1
P37580	0	1	0	0	425		1	1	1	1	0	0	0	1
P80700	0	1	0	0	3219		1	1	1	1	0	0	0	1
P38494	0	1	0	0	2520		1	1	1	1	0	0	0	1
O32000	0	1	0	0	443		1	1	1	1	0	0	0	1
P39126	0	0.762385	0	0	4675		1	1	1	1	0	0	0	1
P02968	0	0	0	0	4522		1	1	1	0	0	0	0	0
P37253	0	1	0	0	7208		1	1	1	1	0	0	0	1
P39666	0	1	0	0	682		1	1	1	1	0	0	0	1
P37527	0	1	0	0	2659		1	1	1	1	0	0	0	1
O32210	0	1	0	0	548		1	1	1	1	0	0	0	1
P31104	0	0.123633	0	0	1296		1	1	1	1	0	0	0	1
P37809	0	0.00241579	0	0	3084		1	1	1	0	0	0	0	0
P21881	0	1	0	0	1937		1	1	1	1	0	0	0	1
Q04796	0	1	0	0	841		1	1	1	1	0	0	0	1
O31404	0	0.0611695	8e-08	0	479		1	1	1	1	0	0	0	1
P37599	0	1	5.7e-07	0	379		1	1	1	1	0	0	0	1
P21882	0	1	0	0	2153		1	1	1	1	0	0	0	1
P28598	0	0	0	0	7688		1	1	1	0	0	0	0	0
O34538	0	0.948131	1.9e-07	0	656		1	1	1	1	0	0	0	1
P42974	0	1	0	0	916		1	1	1	1	0	0	0	1
P94551	0	1	0.00017491	0	210		1	1	1	1	0	0	0	1
O34348	0	1	7.72e-06	0	480		1	1	1	1	0	0	0	1
P37869	0	0.00165959	0	0	2641		1	1	1	0	0	0	0	0
O34966	0	0	2e-08	0	898		1	1	1	0	0	0	0	0
P45740	0	0.145109	0	0	3788		1	1	1	1	0	0	0	1
P45745	0	1	0	0	2726		1	1	1	1	0	0	0	1
P27206	0	3.67e-06	0	0	5345		1	1	1	0	0	0	0	0
Q04747	0	0.00053762	0	0	14015		1	1	1	0	0	0	0	0
O32157	0	1	0	0	2050		1	1	1	1	0	0	0	1
P12042	0	1	0	0	1648		1	1	1	1	0	0	0	1
P21880	0	1.2e-07	0	0	3190		1	1	1	0	0	0	0	0
P35136	0	0.374761	0	0	3649		1	1	1	1	0	0	0	1
P25052	0	1	0	0	695		1	1	1	1	0	0	0	1
P39071	0	1	2.2e-07	0	834		1	1	1	1	0	0	0	1
P37887	0	1	0	0	1541		1	1	1	1	0	0	0	1
P21883	0	1	0	0	2490		1	1	1	1	0	0	0	1
P80886	0	1	0	0	2281		1	1	1	1	0	0	0	1
P39912	0	0	0	0	4218		1	1	1	0	0	0	0	0
P42920	0	1	0	0	1960		1	1	1	1	0	0	0	1
Q08787	0	1	0	0	3761		1	1	1	1	0	0	0	1
Q08352	0	0	0	0	1894		1	1	1	0	0	0	0	0
P94565	0	1	0	0	1056		1	1	1	1	0	0	0	1
P37871	0	0	0	0	3417		1	1	1	0	0	0	0	0
P80868	0	0.819903	0	0	8566		1	1	1	1	0	0	0	1
P37870	0	1	0	0	4084		1	1	1	1	0	0	0	1
P49814	0	0.232933	0	0	6021		1	1	1	1	0	0	0	1
P39812	0	3.406e-05	0	0	3876		1	1	1	0	0	0	0	0
P53555	0	1	0	0	461		1	1	1	1	0	0	0	1
P25994	0	0.892295	0	0	1567		1	1	1	1	0	0	0	1
P80877	0	0.345599	0	0	8718		1	1	1	1	0	0	0	1
P33166	0	1	0	0	13369		1	1	1	1	0	0	0	1
O05268	1e-08	1	0	0	693		1	1	1	1	0	0	0	1
P22326	1e-08	1	1e-08	0	526		1	1	1	1	0	0	0	1
P33189	1e-08	1	1	0.00157157	104		1	1	1	1	1	1	1	1
P54377	1e-08	1	0	2e-08	268		1	1	1	1	0	0	0	1
P37465	1e-08	1	0	0	1275		1	1	1	1	0	0	0	1
Q45063	1e-08	1	1	0.0112782	68		1	1	1	1	1	1	1	1
P21477	1e-08	1	1e-08	0	548		1	1	1	1	0	0	0	1
P54464	1e-08	1	0	0	722		1	1	1	1	0	0	0	1
P50829	1e-08	1	1	0.0645345	92		1	0	0	1	1	1	0	0
O34577	1e-08	1	0	0	678		1	1	1	1	0	0	0	1
P37811	1e-08	1	0	0	366		1	1	1	1	0	0	0	1
P12047	1e-08	1	0	0	1373		1	1	1	1	0	0	0	1
P80865	1e-08	1	0	0	1057		1	1	1	1	0	0	0	1
P39773	2e-08	1	0	0	796		1	1	1	1	0	0	0	1
P37251	2e-08	1	0	0	762		1	1	1	1	0	0	0	1
P40737	2e-08	1	1	0.00019971	264		1	1	1	1	1	1	1	1
P13243	2e-08	1	0	0	2592		1	1	1	1	0	0	0	1
P19946	4e-08	1	0	0	1372		1	1	1	1	0	0	0	1
P26902	4e-08	1	0.00012031	2.76e-06	202		1	1	1	1	0	0	0	1
O05236	5e-08	1	0.249831	0.00230585	448		1	1	1	1	1	1	1	1
O34459	6e-08	1	1.4e-07	4.21e-06	302		1	1	1	1	0	0	0	1
P80870	6e-08	1	0.00010898	3.07e-06	371		1	1	1	1	0	0	0	1
O34948	6e-08	1	0	0	1319		1	1	1	1	0	0	0	1
P19582	7e-08	1	0	0	1712		1	1	1	1	0	0	0	1
P46336	8e-08	1	0	0	368		1	1	1	1	0	0	0	1
O34529	8e-08	1	0	1.73e-06	710		1	1	1	1	0	0	0	1
P12048	9e-08	1	0	0	1184		1	1	1	1	0	0	0	1
P39779	9e-08	1	0	0	605		1	1	1	1	0	0	0	1
O34962	1e-07	1	0	0	803		1	1	1	1	0	0	0	1
O31605	1.2e-07	1	0	0	987		1	1	1	1	0	0	0	1
P14016	1.3e-07	1	0.00024378	3.23e-06	254		1	1	1	1	0	0	0	1
P80238	1.4e-07	1	0.763871	3.209e-05	255		1	1	1	1	1	1	1	1
Q04797	1.4e-07	1	0	0	838		1	1	1	1	0	0	0	1
O31550	1.6e-07	1	1	0.00072595	308		1	1	1	1	1	1	1	1
P05645	1.6e-07	0.418298	0	0	1245		1	1	1	1	0	0	0	1
P12039	2e-07	1	0	0	608		1	1	1	1	0	0	0	1
O30509	2.3e-07	1	0	0	865		1	1	1	1	0	0	0	1
Q08360	2.3e-07	1	4.02e-05	0.00573793	192		1	1	1	1	0	0	0	1
O32153	2.3e-07	1	0.707213	6.06e-06	356		1	1	1	1	1	1	1	1
P36946	2.5e-07	1	0.15307	0.00661371	89		1	1	1	1	1	1	1	1
P19669	2.5e-07	1	0	0	3053		1	1	1	1	0	0	0	1
P37808	2.6e-07	0.0638544	0	0	2172		1	1	1	1	0	0	0	1
P39148	2.7e-07	1	0	0	2708		1	1	1	1	0	0	0	1
P50727	3e-07	1	1	0.564829	148		1	0	0	1	1	1	0	0
P40924	3.1e-07	1e-07	0	0	2633		1	1	1	0	0	0	0	0
O07616	4e-07	1	0	0	348		1	1	1	1	0	0	0	1
P94391	4.6e-07	1	0.0168919	0.00026174	124		1	1	1	1	0	0	0	1
Q9KWZ1	4.6e-07	0.00874057	0	0	464		1	1	1	0	0	0	0	0
P32727	4.6e-07	1	0	0	587		1	1	1	1	0	0	0	1
P37487	5.2e-07	1	0	0	1575		1	1	1	1	0	0	0	1
O32156	5.4e-07	1	5.699e-05	9e-08	394		1	1	1	1	0	0	0	1
P46318	5.4e-07	1	1	1	69		1	0	0	1	1	1	0	0
P26908	6.2e-07	1	0	0	1008		1	1	1	1	0	0	0	1
O32167	7.5e-07	1	0	0	1207		1	1	1	1	0	0	0	1
P39772	1.03e-06	1	0	0	652		1	1	1	1	0	0	0	1
P40780	1.14e-06	1	0	0	450		1	1	1	1	0	0	0	1
P54576	1.22e-06	1	0.00927503	7.083e-05	246		1	1	1	1	0	0	0	1
P80244	1.23e-06	1	0	0	1151		1	1	1	1	0	0	0	1
P42963	1.24e-06	1	0.00024277	5.53e-06	173		1	1	1	1	0	0	0	1
P21464	1.24e-06	1	0	0	2917		1	1	1	1	0	0	0	1
P54512	1.61e-06	1	1	0.0204827	170		1	1	1	1	1	1	1	1
Q45065	2.22e-06	1	0	0	234		1	1	1	1	0	0	0	1
P54547	3.52e-06	1	0	0	838		1	1	1	1	0	0	0	1
P80240	3.81e-06	1	0	0	1086		1	1	1	1	0	0	0	1
P46912	4.28e-06	1	1	0.0053657	102		1	1	1	1	1	1	1	1
P42919	4.4e-06	0.0243971	0	0	1944		1	1	1	0	0	0	0	0
O34858	4.64e-06	1	0	0	335		1	1	1	1	0	0	0	1
O31635	5.1e-06	1	1	0.21246	134		1	0	0	1	1	1	0	0
P08877	5.4e-06	1	0	0	720		1	1	1	1	0	0	0	1
P81100	6.54e-06	1	8.27e-06	4.01e-06	428		1	1	1	1	0	0	0	1
P11998	7.18e-06	0.244069	0	1e-08	434		1	1	1	1	0	0	0	1
P21465	7.68e-06	0.00094924	0	0	3971		1	1	1	0	0	0	0	0
P24141	8.23e-06	1	0	0	952		1	1	1	1	0	0	0	1
P45694	9.02e-06	1	0	0	2868		1	1	1	1	0	0	0	1
P68575	1.123e-05	1	6.7e-07	2.11e-06	343		1	1	1	1	0	0	0	1
P07343	1.123e-05	1	0	0	1049		1	1	1	1	0	0	0	1
O32106	1.552e-05	1	0.00014395	5.2e-07	327		1	1	1	1	0	0	0	1
P35137	1.728e-05	1	5.6e-06	0.00012402	465		1	1	1	1	0	0	0	1
P18185	2.035e-05	1	4e-08	3e-08	312		1	1	1	1	0	0	0	1
P38424	2.242e-05	1	0.652551	0.00194254	140		1	1	1	1	1	1	1	1
P96611	2.278e-05	1	1.56e-06	0.00038983	139		1	1	1	1	0	0	0	1
P53001	2.332e-05	1	0	1e-08	949		1	1	1	1	0	0	0	1
P96614	2.928e-05	1	0	0	495		1	1	1	1	0	0	0	1
P45693	2.968e-05	1	1	1	55		1	0	0	1	1	1	0	0
P37877	3.24e-05	1	0	0	888		1	1	1	1	0	0	0	1
O32164	3.569e-05	1	0	5.79e-06	487		1	1	1	1	0	0	0	1
O34833	3.636e-05	1	0	0	383		1	1	1	1	0	0	0	1
P39596	3.915e-05	1	5e-08	0	510		1	1	1	1	0	0	0	1
P37942	4.545e-05	1	1e-07	1.9e-07	228		1	1	1	1	0	0	0	1
P30949	5.156e-05	1	1	0.0671331	188		1	0	0	1	1	1	0	0
O06477	5.76e-05	1	6.66e-06	3.38e-06	311		1	1	1	1	0	0	0	1
P80858	5.836e-05	1	0	0	541		1	1	1	1	0	0	0	1
P36945	6.058e-05	1	1	0.108403	66		1	0	0	1	1	1	0	0
P94568	6.795e-05	1	3e-08	6e-08	307		1	1	1	1	0	0	0	1
P39634	8.567e-05	1	0.0599434	0.00028871	115		1	1	1	1	1	1	1	1
Q05852	9.182e-05	1	0	0	1327		1	1	1	1	0	0	0	1
Q45493	9.406e-05	1	0	1.28e-06	350		1	1	1	1	0	0	0	1
O34969	9.886e-05	1	1	0.0114515	104		1	1	1	1	1	1	1	1
P02394	0.00011653	1	0	0	7462		1	1	1	1	0	0	0	1
O06724	0.00014173	1	0.00084049	7.754e-05	173		1	1	1	1	0	0	0	1
O34867	0.00014311	1	1	1	42		1	0	0	1	1	1	0	0
O34812	0.00016168	1	0.820546	0.00973537	179		1	1	1	1	1	1	1	1
O06478	0.00016466	0.657337	0	0	448		1	1	1	1	0	0	0	1
P39802	0.00016618	1	0.00011098	3.951e-05	213		1	1	1	1	0	0	0	1
O32124	0.00017705	1	1	1	66		1	0	0	1	1	1	0	0
P37551	0.00018304	1	0.00693803	0.0212962	140		1	1	1	1	0	0	0	1
P42956	0.00018865	1	1	1	39		1	0	0	1	1	1	0	0
O34340	0.00018895	1	0	0	570		1	1	1	1	0	0	0	1
P70974	0.00018978	1	0	0	2598		1	1	1	1	0	0	0	1
P80864	0.00022068	1	0	0	1127		1	1	1	1	0	0	0	1
O34768	0.00022659	1	0.0632907	0.00028913	170		1	1	1	1	1	1	1	1
P16304	0.00023503	1	0	0	701		1	1	1	1	0	0	0	1
P50863	0.00023523	1	0.0111837	0.00014681	239		1	1	1	1	0	0	0	1
P31102	0.00027109	1	0	0	844		1	1	1	1	0	0	0	1
P39644	0.00027533	1	0	4e-08	362		1	1	1	1	0	0	0	1
P05657	0.00031313	1	0	0	832		1	1	1	1	0	0	0	1
O34857	0.00033856	1	4.617e-05	6.782e-05	268		1	1	1	1	0	0	0	1
P14577	0.00045638	1	0.0187832	4.424e-05	1648		1	1	1	1	0	0	0	1
P37946	0.00045638	1	6.331e-05	5.14e-05	300		1	1	1	1	0	0	0	1
P54716	0.00048994	1	1	0.00689051	132		1	1	1	1	1	1	1	1
O31928	0.00049388	1	1	1	49		1	0	0	1	1	1	0	0
Q06797	0.00050073	1	0	0	2676		1	1	1	1	0	0	0	1
P94398	0.0005332	1	1.013e-05	0.00159063	247		1	1	1	1	0	0	0	1
P55872	0.00058783	1	0	0	1184		1	1	1	1	0	0	0	1
Q05873	0.00059033	1	0	0	954		1	1	1	1	0	0	0	1
O31749	0.00061292	1	0.00081848	0.00033336	326		1	1	1	1	0	0	0	1
O32161	0.00064773	1	0.00340719	0.015752	104		1	1	1	1	0	0	0	1
P94516	0.00065797	1	1	1	93		1	0	0	1	1	1	0	0
Q06756	0.00084588	1	1	1	59		1	0	0	1	1	1	0	0
Q01465	0.00085052	1	0.00051592	0.00021127	482		1	1	1	1	0	0	0	1
P12669	0.00099386	0.34028	1	0.00276984	293		1	1	1	1	1	1	1	1
P13800	0.00105205	1	4e-08	0.00060596	394		1	1	1	1	0	0	0	1
O07542	0.0010884	1	0	0	809		1	1	1	1	0	0	0	1
O34399	0.00126347	1	4.924e-05	5.1e-07	467		1	1	1	1	0	0	0	1
O32174	0.00130523	0.497303	5.206e-05	8.43e-06	417		1	1	1	1	0	0	0	1
P37472	0.00132312	1	0	1e-08	579		1	1	1	1	0	0	0	1
P54507	0.001646	1	1.537e-05	0.00019036	223		1	1	1	1	0	0	0	1
P70962	0.00165043	1	0.00224011	0.00090222	118		1	1	1	1	0	0	0	1
P05649	0.00166388	1	0.00035096	0.00014612	179		1	1	1	1	0	0	0	1
O06491	0.00185844	1	0	0	850		1	1	1	1	0	0	0	1
P04969	0.00191583	1	0	0	1547		1	1	1	1	0	0	0	1
P45941	0.00191583	1	0.150481	0.0092606	270		1	1	1	1	1	1	1	1
P49778	0.0019634	1	0	3.05e-06	355		1	1	1	1	0	0	0	1
P00497	0.00212784	1	2e-08	9.971e-05	238		1	1	1	1	0	0	0	1
O34764	0.00235494	1	0	0	947		1	1	1	1	0	0	0	1
O34847	0.00245714	1	0.0025636	0.00539436	290		1	1	1	1	0	0	0	1
O31484	0.00253206	1	0.00182986	0.00378604	152		1	1	1	1	0	0	0	1
O07636	0.00263857	1	1	0.0249369	124		1	1	1	1	1	1	1	1
P20277	0.0027124	1	0	0	1050		1	1	1	1	0	0	0	1
O32293	0.00276665	1	1	1	53		1	0	0	1	1	1	0	0
Q03224	0.00289874	1	0.056507	0.0390337	232		1	1	1	1	1	1	1	1
O34885	0.00303536	1	1	0.138492	73		1	0	0	1	1	1	0	0
P28015	0.00330693	1	0	0	538		1	1	1	1	0	0	0	1
P39156	0.00362108	1	6.5e-07	2.446e-05	373		1	1	1	1	0	0	0	1
P54477	0.00364238	1	1	0.740166	90		1	0	0	1	1	1	0	0
O34334	0.00371221	1	0	8.6e-07	456		1	1	1	1	0	0	0	1
O35006	0.00415557	1	0	0.00026334	372		1	1	1	1	0	0	0	1
P54375	0.00450048	1	0	0	1261		1	1	1	1	0	0	0	1
P27623	0.0045945	1	0	3.4e-07	213		1	1	1	1	0	0	0	1
O32213	0.00485049	1	0	0	751		1	1	1	1	0	0	0	1
P31103	0.00495271	1	0	0	591		1	1	1	1	0	0	0	1
O07939	0.00502921	1	2.03e-06	0.00152036	162		1	1	1	1	0	0	0	1
P37949	0.00503344	1	5.6e-07	0.00424432	268		1	1	1	1	0	0	0	1
P27876	0.00507006	1	0	5.6e-07	968		1	1	1	1	0	0	0	1
P30950	0.0056977	1	1.22e-06	0.00053627	249		1	1	1	1	0	0	0	1
P49787	0.00596835	1	0	0	485		1	1	1	1	0	0	0	1
P54531	0.0060425	1	1e-08	8.7e-07	380		1	1	1	1	0	0	0	1
P55874	0.00658181	1	6.9e-07	0.00034208	535		1	1	1	1	0	0	0	1
P12044	0.00669804	1	0	1e-08	380		1	1	1	1	0	0	0	1
P17865	0.00867961	1	0	9.373e-05	757		1	1	1	1	0	0	0	1
P20282	0.00872633	1	0	0	1402		1	1	1	1	0	0	0	1
O32224	0.00890881	1	0	1.2e-07	588		1	1	1	1	0	0	0	1
P39605	0.00913468	1	0.0286077	0.0198716	129		1	1	1	1	0	0	0	1
P46899	0.009419	1	0	0	825		1	1	1	1	0	0	0	1
P54616	0.00977111	1	0	0	1250		1	1	1	1	0	0	0	1
Q00828	0.0119627	1	0.00019811	0.0724975	135		1	0	0	1	0	0	0	0
P32726	0.0120386	1	3e-07	5.79e-06	139		1	1	1	1	0	0	0	1
P94428	0.0128071	1	0.616074	0.328905	107		1	0	0	1	1	1	0	0
P06534	0.0130872	1	1.21e-06	3.369e-05	343		1	1	1	1	0	0	0	1
O31666	0.0132031	1	0.00446543	0.00539436	132		1	1	1	1	0	0	0	1
P20429	0.0132283	1	0	0	969		1	1	1	1	0	0	0	1
P94515	0.0139471	1	1	1	61		1	0	0	1	1	1	0	0
P39646	0.0156989	1	0	0	777		1	1	1	1	0	0	0	1
O31994	0.0157069	1	0.00166656	0.00498612	147		1	1	1	1	0	0	0	1
P54154	0.0161937	1	1	1	60		1	0	0	1	1	1	0	0
P49938	0.0167666	1	1	1	23		1	0	0	1	1	1	0	0
P40409	0.0182134	1	0.00012253	0.00025979	240		1	1	1	1	0	0	0	1
P54380	0.018525	1	0.00098025	0.00166414	186		1	1	1	1	0	0	0	1
P80875	0.0186985	1	0	0	831		1	1	1	1	0	0	0	1
P71019	0.0196593	1	0	1.19e-06	337		1	1	1	1	0	0	0	1
O07584	0.0196916	1	0.300841	1	168		1	0	0	1	1	1	0	0
P36843	0.0203858	1	7.021e-05	0.00363279	299		1	1	1	1	0	0	0	1
P37963	0.0230194	1	2.14e-05	0.00106843	166		1	1	1	1	0	0	0	1
O06989	0.0237744	1	1	1	63		1	0	0	1	1	1	0	0
P42297	0.0242615	1	1	0.326384	110		1	0	0	1	1	1	0	0
O34526	0.0244913	1	0	0	782		1	1	1	1	0	0	0	1
P54530	0.0256755	1	1	0.308731	95		1	0	0	1	1	1	0	0
O34717	0.0258305	1	1	0.2428	127		1	0	0	1	1	1	0	0
P06533	0.0259519	1	1	0.667195	129		1	0	0	1	1	1	0	0
P71075	0.0263442	1	1	0.523587	106		1	0	0	1	1	1	0	0
P37528	0.0265604	1	1.2e-07	7.14e-06	479		1	1	1	1	0	0	0	1
O32078	0.0284049	1	7.775e-05	0.00066076	198		1	1	1	1	0	0	0	1
P35149	0.0285983	1	1.813e-05	7.893e-05	223		1	1	1	1	0	0	0	1
P54519	0.0292467	1	1	1	349		1	0	0	1	1	1	0	0
Q06795	0.0313916	1	0	1.34e-06	405		1	1	1	1	0	0	0	1
P55179	0.0343052	1	0	8.28e-06	367		1	1	1	1	0	0	0	1
P37252	0.0356886	1	0	0	663		1	1	1	1	0	0	0	1
O34628	0.0400279	1	0.129954	0.0620335	154		1	0	0	1	1	1	0	0
O07573	0.0404405	1	0.058926	0.364333	111		1	0	0	1	1	1	0	0
P17731	0.0405456	1	0	0.00023919	374		1	1	1	1	0	0	0	1
P29072	0.0427727	1	4.25e-06	7.32e-06	333		1	1	1	1	0	0	0	1
O31506	0.0434024	1	2.297e-05	0.00738695	128		1	1	1	1	0	0	0	1
O31475	0.0457265	1	1.27e-06	0.00036004	230		1	1	1	1	0	0	0	1
O34357	0.048472	1	2.88e-06	0.010639	386		1	1	1	1	0	0	0	1
O05239	0.0506127	1	0	0	455		0	1	0	0	0	0	0	0
P77837	0.0514009	1	0.0406826	0.0269903	102		0	1	0	0	0	0	0	0
P37960	0.0520091	1	0.290786	0.0874569	78		0	0	0	0	0	0	0	0
O34925	0.0520301	1	0.0438641	0.00114264	197		0	1	0	0	0	0	0	0
O34365	0.0593759	1	4.657e-05	0.00107211	160		0	1	0	0	0	0	0	0
P94431	0.0603317	1	1	1	47		0	0	0	0	0	0	0	0
O06006	0.0603866	1	0	8.352e-05	269		0	1	0	0	0	0	0	0
P54535	0.0635951	1	0	3e-08	829		0	1	0	0	0	0	0	0
O31616	0.0643663	1	0.477918	0.650259	121		0	0	0	0	0	0	0	0
O34536	0.0705111	1	1	1	87		0	0	0	0	0	0	0	0
P71084	0.070875	1	0.213541	0.0643861	156		0	0	0	0	0	0	0	0
O31668	0.0732735	1	9.9e-06	0.315197	147		0	0	0	0	0	0	0	0
P37518	0.081834	1	3.372e-05	0.0013173	372		0	1	0	0	0	0	0	0
P94415	0.0820242	1	0.0467412	0.153241	189		0	0	0	0	0	0	0	0
P25144	0.0955742	1	7.78e-06	0.00708661	194		0	1	0	0	0	0	0	0
P26906	0.0957516	1	7.6e-07	0.0004133	273		0	1	0	0	0	0	0	0
P12045	0.0970184	1	1	1	57		0	0	0	0	0	0	0	0
P14193	0.0988231	1	0	3.3e-07	776		0	1	0	0	0	0	0	0
P10727	0.100513	1	2e-07	7.018e-05	158		0	1	0	0	0	0	0	0
P19466	0.116417	1	1	1	68		0	0	0	0	0	0	0	0
O32022	0.118081	1	1	1	35		0	0	0	0	0	0	0	0
P39217	0.119433	1	1	0.242586	176		0	0	0	0	0	0	0	0
O34565	0.122986	1	0	9.011e-05	224		0	1	0	0	0	0	0	0
Q01625	0.127215	1	2e-07	0.00018026	224		0	1	0	0	0	0	0	0
O34981	0.127215	1	0	5e-08	690		0	1	0	0	0	0	0	0
P70996	0.12907	1	1	0.0314851	157		0	1	0	0	0	0	0	0
P14802	0.129088	1	0	0.00064759	399		0	1	0	0	0	0	0	0
O34443	0.142182	1	0	1e-07	417		0	1	0	0	0	0	0	0
O34949	0.14289	1	0.252377	1	80		0	0	0	0	0	0	0	0
P20692	0.143245	1	5.43e-06	0.00483553	218		0	1	0	0	0	0	0	0
O32222	0.146038	1	1	1	12		0	0	0	0	0	0	0	0
P17921	0.146579	1	0	0.00063622	337		0	1	0	0	0	0	0	0
O34912	0.159517	1	0	3.465e-05	416		0	1	0	0	0	0	0	0
O07598	0.162339	1	1e-08	1.492e-05	184		0	1	0	0	0	0	0	0
P28366	0.173522	1	0	8e-08	1114		0	1	0	0	0	0	0	0
P39696	0.17581	1	1	1	91		0	0	0	0	0	0	0	0
P26380	0.182489	1	2.453e-05	0.0147137	95		0	1	0	0	0	0	0	0
P37941	0.18598	1	2e-08	0.00018911	333		0	1	0	0	0	0	0	0
Q01620	0.192756	1	0.00068858	0.128142	137		0	0	0	0	0	0	0	0
P81101	0.194844	1	0	0	791		0	1	0	0	0	0	0	0
P21466	0.198696	0.0974779	0	0	4197		0	1	0	0	0	0	0	0
O34527	0.200463	1	1	0.176905	70		0	0	0	0	0	0	0	0
P53558	0.201028	1	0.211586	0.208109	123		0	0	0	0	0	0	0	0
P17889	0.203094	0.466786	0	9.1e-07	1101		0	1	0	0	0	0	0	0
O34860	0.20461	1	0.00386391	0.00875274	122		0	1	0	0	0	0	0	0
O31458	0.205572	1	1	1	101		0	0	0	0	0	0	0	0
P45708	0.209617	1	0.00179226	0.0008847	280		0	1	0	0	0	0	0	0
P39610	0.212105	1	1e-08	0.0111127	265		0	1	0	0	0	0	0	0
P54534	0.220861	1	0	1.24e-06	548		0	1	0	0	0	0	0	0
P42062	0.227463	1	0.798619	0.222053	109		0	0	0	0	0	0	0	0
P53554	0.229196	1	0.00016721	0.978028	86		0	0	0	0	0	0	0	0
O34592	0.23244	1	1	1	28		0	0	0	0	0	0	0	0
P45902	0.251638	1	1	1	29		0	0	0	0	0	0	0	0
P22250	0.252401	1	0	0	495		0	1	0	0	0	0	0	0
P29727	0.258892	1	0	0	1068		0	1	0	0	0	0	0	0
P70998	0.261943	1	4e-07	1.797e-05	310		0	1	0	0	0	0	0	0
P18159	0.274008	1	0	0	713		0	1	0	0	0	0	0	0
P50843	0.278784	1	8.076e-05	0.00290778	234		0	1	0	0	0	0	0	0
P39645	0.280855	1	0	7.99e-06	423		0	1	0	0	0	0	0	0
P16524	0.281966	1	0.00203573	0.0210346	112		0	1	0	0	0	0	0	0
O35013	0.285783	1	1	1	38		0	0	0	0	0	0	0	0
O31755	0.294358	1	0	1.36e-06	663		0	1	0	0	0	0	0	0
O34815	0.306356	1	5.711e-05	0.0196737	263		0	1	0	0	0	0	0	0
O34827	0.31912	1	1	1	45		0	0	0	0	0	0	0	0
O34751	0.347932	1	1	1	107		0	0	0	0	0	0	0	0
O34825	0.360618	1	1	1	48		0	0	0	0	0	0	0	0
P21475	0.367963	1	0	0.00120004	810		0	1	0	0	0	0	0	0
O07529	0.369375	1	0	4e-07	208		0	1	0	0	0	0	0	0
P16971	0.374644	1	0	0.00169619	601		0	1	0	0	0	0	0	0
O31848	0.376304	1	1	1	51		0	0	0	0	0	0	0	0
O31509	0.381605	1	1	1	108		0	0	0	0	0	0	0	0
P25812	0.395863	1	1	0.0882652	278		0	0	0	0	0	0	0	0
P37476	0.396335	1	0	0	672		0	1	0	0	0	0	0	0
P21470	0.426497	1	0	1e-07	1061		0	1	0	0	0	0	0	0
Q07428	0.43869	1	0.00047656	0.184626	88		0	0	0	0	0	0	0	0
Q07836	0.44652	1	0	0.0074267	341		0	1	0	0	0	0	0	0
O32028	0.458991	1	2.3e-07	0.00324555	234		0	1	0	0	0	0	0	0
P36947	0.460462	1	1	1	72		0	0	0	0	0	0	0	0
O34496	0.476156	1	1	1	66		0	0	0	0	0	0	0	0
P39911	0.506037	1	1	1	33		0	0	0	0	0	0	0	0
P25971	0.513356	1	0	0.00448014	372		0	1	0	0	0	0	0	0
P94377	0.541748	1	1	1	25		0	0	0	0	0	0	0	0
P18186	0.543709	1	4e-08	0.0001453	192		0	1	0	0	0	0	0	0
O34909	0.557446	1	1	1	52		0	0	0	0	0	0	0	0
O31617	0.568143	1	1	1	61		0	0	0	0	0	0	0	0
P25996	0.5747	1	0.0181559	0.0925907	93		0	0	0	0	0	0	0	0
P39157	0.574808	1	8.591e-05	0.0064358	202		0	1	0	0	0	0	0	0
O32003	0.577533	1	1	1	76		0	0	0	0	0	0	0	0
O35011	0.578435	1	0.285282	1	50		0	0	0	0	0	0	0	0
P71021	0.589631	1	0	0	1292		0	1	0	0	0	0	0	0
P46919	0.59274	1	1	1	148		0	0	0	0	0	0	0	0
P94549	0.605617	1	0.0212814	0.529382	127		0	0	0	0	0	0	0	0
O31665	0.615935	1	0	0.0132327	146		0	1	0	0	0	0	0	0
O32065	0.627728	1	0.0010771	0.0786295	99		0	0	0	0	0	0	0	0
P71088	0.629963	1	0	0.0299238	337		0	1	0	0	0	0	0	0
P17922	0.632745	1	0	0	918		0	1	0	0	0	0	0	0
P46338	0.662511	1	1	1	35		0	0	0	0	0	0	0	0
P39215	0.669685	1	4e-08	0.00060701	301		0	1	0	0	0	0	0	0
P24469	0.680659	1	1	1	44		0	0	0	0	0	0	0	0
P80879	0.683177	1	0	0.0563478	930		0	0	0	0	0	0	0	0
P37104	0.684176	1	0.264278	1	81		0	0	0	0	0	0	0	0
O06988	0.735988	1	1	1	51		0	0	0	0	0	0	0	0
P54390	0.744479	1	3.6e-07	0.010399	107		0	1	0	0	0	0	0	0
O32125	0.758979	1	1	1	49		0	0	0	0	0	0	0	0
P04990	0.761768	1	0	3e-08	947		0	1	0	0	0	0	0	0
P39214	0.786146	1	7.325e-05	0.0137251	188		0	1	0	0	0	0	0	0
Q04810	0.800124	1	0.0193777	1	134		0	0	0	0	0	0	0	0
O34384	0.874659	1	0	0.00011763	409		0	1	0	0	0	0	0	0
P37814	0.94754	1	0	6.21e-06	789		0	1	0	0	0	0	0	0
O34483	0.94754	1	0.0127225	0.0198317	151		0	1	0	0	0	0	0	0
Q7WY61	0.963003	1	1	1	37		0	0	0	0	0	0	0	0
P39575	1	1	1	1	14		0	0	0	0	0	0	0	0
P50740	1	1	1	1	9		0	0	0	0	0	0	0	0
P42416	1	1	1	1	10		0	0	0	0	0	0	0	0
O32241	1	1	1	1	17		0	0	0	0	0	0	0	0
P50734	1	1	1	1	17		0	0	0	0	0	0	0	0
O34986	1	1	1	1	15		0	0	0	0	0	0	0	0
O32045	1	1	1	1	12		0	0	0	0	0	0	0	0
O34524	1	1	1	1	16		0	0	0	0	0	0	0	0
O34697	1	1	1	1	11		0	0	0	0	0	0	0	0
O34661	1	1	1	1	9		0	0	0	0	0	0	0	0
P10726	1	1	1	1	5		0	0	0	0	0	0	0	0
P39796	1	1	1	1	6		0	0	0	0	0	0	0	0
O07523	1	1	1	1	18		0	0	0	0	0	0	0	0
P54391	1	1	1	1	21		0	0	0	0	0	0	0	0
P26899	1	1	1	1	43		0	0	0	0	0	0	0	0
P71035	1	1	0.325206	1	47		0	0	0	0	0	0	0	0
O34635	1	1	1	1	27		0	0	0	0	0	0	0	0
P19672	1	1	1	1	15		0	0	0	0	0	0	0	0
P37546	1	1	1	1	8		0	0	0	0	0	0	0	0
O31588	1	1	1	1	12		0	0	0	0	0	0	0	0
contamination_TAU_HUMAN	1	1	1	1	8		0	0	0	0	0	0	0	0
P28671	1	1	1	1	14		0	0	0	0	0	0	0	0
P14192	1	1	1	1	85		0	0	0	0	0	0	0	0
P25503	1	1	1	1	23		0	0	0	0	0	0	0	0
O34693	1	1	1	1	29		0	0	0	0	0	0	0	0
O34659	1	1	1	1	10		0	0	0	0	0	0	0	0
P54720	1	1	1	1	11		0	0	0	0	0	0	0	0
P35160	1	1	1	1	11		0	0	0	0	0	0	0	0
O31930	1	1	1	1	17		0	0	0	0	0	0	0	0
P38490	1	1	1	1	5		0	0	0	0	0	0	0	0
P45901	1	1	1	1	11		0	0	0	0	0	0	0	0
P23970	1	1	1	1	8		0	0	0	0	0	0	0	0
O05394	1	1	0.454032	1	49		0	0	0	0	0	0	0	0
P42958	1	1	1	1	15		0	0	0	0	0	0	0	0
P94474	1	1	1	1	7		0	0	0	0	0	0	0	0
P26900	1	1	1	1	23		0	0	0	0	0	0	0	0
P45858	1	1	1	1	23		0	0	0	0	0	0	0	0
O06994	1	1	1	1	36		0	0	0	0	0	0	0	0
O34336	1	1	1	1	16		0	0	0	0	0	0	0	0
P14951	1	1	1	1	14		0	0	0	0	0	0	0	0
O05523	1	1	1	1	12		0	0	0	0	0	0	0	0
P24501	1	1	1	1	10		0	0	0	0	0	0	0	0
P45862	1	1	1	1	15		0	0	0	0	0	0	0	0
P35165	1	1	1	1	13		0	0	0	0	0	0	0	0
P24809	1	1	1	1	32		0	0	0	0	0	0	0	0
P45871	1	1	1	1	23		0	0	0	0	0	0	0	0
O31480	1	1	1	1	13		0	0	0	0	0	0	0	0
P42412	1	1	1	1	34		0	0	0	0	0	0	0	0
Q7WY72	1	1	1	1	38		0	0	0	0	0	0	0	0
P46918	1	1	1	1	13		0	0	0	0	0	0	0	0
O32151	1	1	1	1	15		0	0	0	0	0	0	0	0
O32294	1	1	1	1	27		0	0	0	0	0	0	0	0
P38021	1	1	1	1	75		0	0	0	0	0	0	0	0
O31774	1	1	0.0121856	1	220		0	0	0	0	0	0	0	0
P39810	1	1	1	1	20		0	0	0	0	0	0	0	0
P46906	1	1	0	1	437		0	0	0	0	0	0	0	0
P17894	1	1	1	1	65		0	0	0	0	0	0	0	0
P13242	1	1	0	0.00337202	297		0	1	0	0	0	0	0	0
O32076	1	1	1	1	158		0	0	0	0	0	0	0	0
P46326	1	1	1	1	58		0	0	0	0	0	0	0	0
O32228	1	1	1	1	15		0	0	0	0	0	0	0	0
O34424	1	1	1	1	46		0	0	0	0	0	0	0	0
Q06750	1	1	1	1	27		0	0	0	0	0	0	0	0
O31677	1	1	1	1	23		0	0	0	0	0	0	0	0
O32002	1	1	1	1	25		0	0	0	0	0	0	0	0
O32101	1	1	0.774365	1	89		0	0	0	0	0	0	0	0
O05392	1	1	1	1	25		0	0	0	0	0	0	0	0
P24138	1	1	1	1	25		0	0	0	0	0	0	0	0
Q795R2	1	1	1	1	4		0	0	0	0	0	0	0	0
P54168	1	1	1	1	16		0	0	0	0	0	0	0	0
P32731	1	1	1	1	65		0	0	0	0	0	0	0	0
O31974	1	1	1	1	16		0	0	0	0	0	0	0	0
P45950	1	1	1	1	9		0	0	0	0	0	0	0	0
O06972	1	1	1	1	24		0	0	0	0	0	0	0	0
O34828	1	1	1	1	9		0	0	0	0	0	0	0	0
P40399	1	1	1	1	19		0	0	0	0	0	0	0	0
O35025	1	1	1	1	35		0	0	0	0	0	0	0	0
P37566	1	1	1	1	26		0	0	0	0	0	0	0	0
P54495	1	1	1	1	9		0	0	0	0	0	0	0	0
O31457	1	1	1	1	72		0	0	0	0	0	0	0	0
P52998	1	1	1	1	61		0	0	0	0	0	0	0	0
P37876	1	1	1	1	37		0	0	0	0	0	0	0	0
O07521	1	1	0.00601709	0.03023	122		0	1	0	0	0	0	0	0
O31546	1	1	1	1	13		0	0	0	0	0	0	0	0
P23453	1	1	1	1	13		0	0	0	0	0	0	0	0
P96719	1	1	1	1	17		0	0	0	0	0	0	0	0
P39840	1	1	1	1	78		0	0	0	0	0	0	0	0
P32396	1	1	0.0579773	1	38		0	0	0	0	0	0	0	0
P32395	1	1	1	1	70		0	0	0	0	0	0	0	0
P06574	1	1	1	1	45		0	0	0	0	0	0	0	0
P54501	1	1	1	1	20		0	0	0	0	0	0	0	0
P37543	1	1	1	1	7		0	0	0	0	0	0	0	0
P54717	1	1	1	1	28		0	0	0	0	0	0	0	0
P42400	1	1	1	1	14		0	0	0	0	0	0	0	0
P21203	1	1	1	1	27		0	0	0	0	0	0	0	0
P42326	1	1	1	1	20		0	0	0	0	0	0	0	0
P60495	1	1	1	1	18		0	0	0	0	0	0	0	0
P37573	1	1	0.00241175	1	77		0	0	0	0	0	0	0	0
P11018	1	1	1	1	31		0	0	0	0	0	0	0	0
O34453	1	1	1	1	14		0	0	0	0	0	0	0	0
O35020	1	1	1	1	29		0	0	0	0	0	0	0	0
O34450	1	1	1	1	24		0	0	0	0	0	0	0	0
O34916	1	1	0.0007481	1	72		0	0	0	0	0	0	0	0
O34558	1	1	1	1	44		0	0	0	0	0	0	0	0
O34599	1	1	1	1	43		0	0	0	0	0	0	0	0
O34539	1	1	1	1	10		0	0	0	0	0	0	0	0
P38033	1	1	1	1	43		0	0	0	0	0	0	0	0
Q45480	1	1	1	1	45		0	0	0	0	0	0	0	0
O31777	1	1	1	1	35		0	0	0	0	0	0	0	0
Q08432	1	1	1	1	46		0	0	0	0	0	0	0	0
P96608	1	1	1	1	33		0	0	0	0	0	0	0	0
Q795M6	1	1	0.7162	1	46		0	0	0	0	0	0	0	0
Q45595	1	1	1	1	41		0	0	0	0	0	0	0	0
O31461	1	1	0.0005255	0.879165	101		0	0	0	0	0	0	0	0
O32054	1	1	1	1	103		0	0	0	0	0	0	0	0
P54548	1	1	1	1	28		0	0	0	0	0	0	0	0
O32035	1	1	1	1	31		0	0	0	0	0	0	0	0
P37585	1	1	1	1	34		0	0	0	0	0	0	0	0
P80874	1	1	0.0737697	1	96		0	0	0	0	0	0	0	0
O05265	1	1	0.528414	1	97		0	0	0	0	0	0	0	0
P46343	1	1	2.023e-05	1	172		0	0	0	0	0	0	0	0
P23715	1	1	4.564e-05	1	103		0	0	0	0	0	0	0	0
O07608	1	1	1.27e-06	0.387468	171		0	0	0	0	0	0	0	0
O35046	1	1	1	1	74		0	0	0	0	0	0	0	0
P51835	1	1	1	1	70		0	0	0	0	0	0	0	0
P24011	1	1	1	1	84		0	0	0	0	0	0	0	0
O32169	1	1	0.00478373	1	166		0	0	0	0	0	0	0	0
P05654	1	1	1	1	59		0	0	0	0	0	0	0	0
Q45582	1	1	1	1	64		0	0	0	0	0	0	0	0
P50621	1	1	0.00392703	0.695142	91		0	0	0	0	0	0	0	0
O34600	1	1	5.5e-07	1	153		0	0	0	0	0	0	0	0
Q01466	1	1	1	1	26		0	0	0	0	0	0	0	0
P23448	1	1	1	1	71		0	0	0	0	0	0	0	0
O05269	1	1	1	1	43		0	0	0	0	0	0	0	0
P37940	1	1	0.00672548	0.54688	122		0	0	0	0	0	0	0	0
P19670	1	1	1	1	65		0	0	0	0	0	0	0	0
O32053	1	1	1	1	52		0	0	0	0	0	0	0	0
P54550	1	1	1	1	30		0	0	0	0	0	0	0	0
O07587	1	1	0	0.00086323	345		0	1	0	0	0	0	0	0
P80862	1	1	0	1.818e-05	515		0	1	0	0	0	0	0	0
P49785	1	1	1	1	23		0	0	0	0	0	0	0	0
P10725	1	1	1	1	20		0	0	0	0	0	0	0	0
O32031	1	1	1	1	34		0	0	0	0	0	0	0	0
P36839	1	1	0.00010727	1	135		0	0	0	0	0	0	0	0
P54472	1	1	1	1	58		0	0	0	0	0	0	0	0
P31844	1	1	1	1	32		0	0	0	0	0	0	0	0
O34930	1	1	0.0180786	1	134		0	0	0	0	0	0	0	0
P17618	1	1	1	1	19		0	0	0	0	0	0	0	0
O34924	1	1	1	1	102		0	0	0	0	0	0	0	0
O34421	1	1	1	1	46		0	0	0	0	0	0	0	0
P39643	1	1	1	1	19		0	0	0	0	0	0	0	0
O05240	1	1	1	1	31		0	0	0	0	0	0	0	0
P54955	1	1	2.937e-05	0.348376	58		0	0	0	0	0	0	0	0
P54532	1	1	0.01435	1	122		0	0	0	0	0	0	0	0
P13714	1	1	1	1	24		0	0	0	0	0	0	0	0
P53556	1	1	1	1	16		0	0	0	0	0	0	0	0
P94521	1	1	3.426e-05	1	109		0	0	0	0	0	0	0	0
O31703	1	1	1	1	47		0	0	0	0	0	0	0	0
P71018	1	1	4.499e-05	1	169		0	0	0	0	0	0	0	0
P42295	1	1	1	1	32		0	0	0	0	0	0	0	0
P37570	1	1	0.830935	1	50		0	0	0	0	0	0	0	0
O31670	1	1	1	1	8		0	0	0	0	0	0	0	0
P24136	1	1	1	1	52		0	0	0	0	0	0	0	0
P54459	1	1	1	1	42		0	0	0	0	0	0	0	0
P45872	1	1	1.309e-05	1	212		0	0	0	0	0	0	0	0
P94560	1	1	1	1	15		0	0	0	0	0	0	0	0
P28264	1	1	1	1	74		0	0	0	0	0	0	0	0
P46323	1	1	1	1	82		0	0	0	0	0	0	0	0
P46320	1	1	0.54695	1	97		0	0	0	0	0	0	0	0
P32959	1	1	1	1	29		0	0	0	0	0	0	0	0
P96613	1	1	0.408015	1	91		0	0	0	0	0	0	0	0
O31764	1	1	1	1	38		0	0	0	0	0	0	0	0
P45859	1	1	1	1	18		0	0	0	0	0	0	0	0
O34613	1	1	1	1	83		0	0	0	0	0	0	0	0
O34703	1	1	1	1	20		0	0	0	0	0	0	0	0
O34499	1	1	0	0.00251173	330		0	1	0	0	0	0	0	0
O07603	1	1	9.386e-05	1	144		0	0	0	0	0	0	0	0
P54956	1	1	1	1	17		0	0	0	0	0	0	0	0
O31423	1	1	1	1	48		0	0	0	0	0	0	0	0
O35014	1	1	1	1	27		0	0	0	0	0	0	0	0
O34939	1	1	1	1	33		0	0	0	0	0	0	0	0
O32223	1	1	0.0953605	1	264		0	0	0	0	0	0	0	0
O31710	1	1	1	1	58		0	0	0	0	0	0	0	0
O34824	1	1	3.3e-07	1	303		0	0	0	0	0	0	0	0
P12013	1	1	1	1	61		0	0	0	0	0	0	0	0
P39771	1	1	1	1	47		0	0	0	0	0	0	0	0
P50743	1	1	3.662e-05	1	192		0	0	0	0	0	0	0	0
P37535	1	1	1	1	45		0	0	0	0	0	0	0	0
P54169	1	1	1e-08	0.0351135	256		0	1	0	0	0	0	0	0
O31753	1	1	1	1	45		0	0	0	0	0	0	0	0
O32117	1	1	0.00122578	1	125		0	0	0	0	0	0	0	0
P54475	1	1	0.069205	1	88		0	0	0	0	0	0	0	0
P17620	1	1	0.0819268	1	149		0	0	0	0	0	0	0	0
O34651	1	1	0	1	244		0	0	0	0	0	0	0	0
O07621	1	1	0	0.0003968	360		0	1	0	0	0	0	0	0
O34944	1	1	0.132029	1	103		0	0	0	0	0	0	0	0
P39762	1	1	3.99e-06	1	187		0	0	0	0	0	0	0	0
P28820	1	1	1	1	45		0	0	0	0	0	0	0	0
O35007	1	1	1	1	84		0	0	0	0	0	0	0	0
O34809	1	1	1	1	18		0	0	0	0	0	0	0	0
P39795	1	1	1	1	55		0	0	0	0	0	0	0	0
P37556	1	1	1	1	37		0	0	0	0	0	0	0	0
P94417	1	1	1	1	135		0	0	0	0	0	0	0	0
P54541	1	1	1	1	12		0	0	0	0	0	0	0	0
P23545	1	1	1	1	35		0	0	0	0	0	0	0	0
O31778	1	1	1	1	56		0	0	0	0	0	0	0	0
P71070	1	1	1	1	36		0	0	0	0	0	0	0	0
Q03222	1	1	1	1	23		0	0	0	0	0	0	0	0
P37531	1	1	1	1	21		0	0	0	0	0	0	0	0
P25811	1	1	1	1	78		0	0	0	0	0	0	0	0
P12011	1	1	1	1	62		0	0	0	0	0	0	0	0
O34448	1	1	0.85867	1	85		0	0	0	0	0	0	0	0
P54389	1	1	1	1	58		0	0	0	0	0	0	0	0
P39651	1	1	1	1	19		0	0	0	0	0	0	0	0
P54376	1	1	1	1	112		0	0	0	0	0	0	0	0
O34940	1	1	1	1	26		0	0	0	0	0	0	0	0
P54533	1	1	1	1	123		0	0	0	0	0	0	0	0
O34629	1	1	1	1	68		0	0	0	0	0	0	0	0
P37875	1	1	1	1	55		0	0	0	0	0	0	0	0
P96612	1	1	1.172e-05	1	159		0	0	0	0	0	0	0	0
P54428	1	1	1	1	25		0	0	0	0	0	0	0	0
O07619	1	1	0.61343	1	66		0	0	0	0	0	0	0	0
Q02114	1	1	1	1	26		0	0	0	0	0	0	0	0
P94479	1	1	1	1	14		0	0	0	0	0	0	0	0
P46353	1	1	0.536089	1	126		0	0	0	0	0	0	0	0
P20964	1	1	1	1	90		0	0	0	0	0	0	0	0
P54572	1	1	0.267405	1	85		0	0	0	0	0	0	0	0
P05648	1	1	1	1	84		0	0	0	0	0	0	0	0
O31724	1	1	7.15e-06	0.0138009	197		0	1	0	0	0	0	0	0
Q45600	1	1	0.00063416	1	115		0	0	0	0	0	0	0	0
O31765	1	1	1	1	70		0	0	0	0	0	0	0	0
P39815	1	1	1	1	50		0	0	0	0	0	0	0	0
Q03523	1	1	0.173975	1	142		0	0	0	0	0	0	0	0
P54454	1	1	0.00199454	1	115		0	0	0	0	0	0	0	0
O31489	1	1	1	1	80		0	0	0	0	0	0	0	0
P54457	1	1	0.00122578	1	101		0	0	0	0	0	0	0	0
P37560	1	1	0.0285621	1	131		0	0	0	0	0	0	0	0
P21468	1	1	0	0	1071		0	1	0	0	0	0	0	0
P28367	1	1	1	1	113		0	0	0	0	0	0	0	0
P08750	1	1	1	1	132		0	0	0	0	0	0	0	0
Q03522	1	1	0.126724	1	188		0	0	0	0	0	0	0	0
O31587	1	1	1	1	71		0	0	0	0	0	0	0	0
P54565	1	1	1	1	121		0	0	0	0	0	0	0	0
O07555	1	1	1	1	14		0	0	0	0	0	0	0	0
P50839	1	1	1	1	47		0	0	0	0	0	0	0	0
O31711	1	1	1	1	32		0	0	0	0	0	0	0	0
O31534	1	1	9.67e-06	0.0294558	301		0	1	0	0	0	0	0	0
P21476	1	0.730187	0	0.0053657	1085		0	1	0	0	0	0	0	0
O31858	1	1	1	1	35		0	0	0	0	0	0	0	0
P12878	1	1	1	1	100		0	0	0	0	0	0	0	0
O34324	1	1	1	1	138		0	0	0	0	0	0	0	0
P39814	1	1	0.00219316	1	147		0	0	0	0	0	0	0	0
O06966	1	1	1	1	18		0	0	0	0	0	0	0	0
O32215	1	1	0.150621	1	142		0	0	0	0	0	0	0	0
P54462	1	1	1	1	56		0	0	0	0	0	0	0	0
P42113	1	1	0.004176	1	60		0	0	0	0	0	0	0	0
O31837	1	1	1	1	33		0	0	0	0	0	0	0	0
Q45598	1	1	0.0689825	1	101		0	0	0	0	0	0	0	0
O05272	1	1	1	1	75		0	0	0	0	0	0	0	0
P39581	1	1	1	1	28		0	0	0	0	0	0	0	0
P50848	1	1	0	0.0103274	286		0	1	0	0	0	0	0	0
P54420	1	1	1.91e-06	0.439638	204		0	0	0	0	0	0	0	0
P18158	1	1	1	1	172		0	0	0	0	0	0	0	0
P37464	1	1	0	0.0006031	347		0	1	0	0	0	0	0	0
Q06752	1	1	0	0.018002	277		0	1	0	0	0	0	0	0
P55342	1	1	0.761535	1	135		0	0	0	0	0	0	0	0
O31760	1	1	0	0.215437	331		0	0	0	0	0	0	0	0
O34894	1	1	0.0735382	1	153		0	0	0	0	0	0	0	0
P54551	1	1	1	1	18		0	0	0	0	0	0	0	0
P45942	1	1	1	1	21		0	0	0	0	0	0	0	0
O05253	1	1	1	1	10		0	0	0	0	0	0	0	0
P38032	1	1	1	1	58		0	0	0	0	0	0	0	0
O34362	1	1	0.00013729	0.47036	105		0	0	0	0	0	0	0	0
O34469	1	1	1	1	61		0	0	0	0	0	0	0	0
P54394	1	1	1	1	19		0	0	0	0	0	0	0	0
P37967	1	1	0.0012176	1	139		0	0	0	0	0	0	0	0
P42234	1	1	1	1	61		0	0	0	0	0	0	0	0
contamination_CASB_BOVIN	1	1	1	1	33		0	0	0	0	0	0	0	0
O31849	1	1	1	1	42		0	0	0	0	0	0	0	0
P37544	1	1	1	1	38		0	0	0	0	0	0	0	0
P94459	1	1	1	1	19		0	0	0	0	0	0	0	0
O34309	1	1	1	1	56		0	0	0	0	0	0	0	0
P39793	1	1	3.2e-07	0.3609	213		0	0	0	0	0	0	0	0
P54608	1	1	1	1	55		0	0	0	0	0	0	0	0
O34996	1	1	0	0.00010149	419		0	1	0	0	0	0	0	0
P39216	1	1	0.00927503	1	87		0	0	0	0	0	0	0	0
O06476	1	1	1	1	130		0	0	0	0	0	0	0	0
Q45066	1	1	1	1	33		0	0	0	0	0	0	0	0
P49849	1	1	1	1	29		0	0	0	0	0	0	0	0
P96591	1	1	1	1	26		0	0	0	0	0	0	0	0
O34323	1	1	1	1	104		0	0	0	0	0	0	0	0
P42415	1	1	1	1	54		0	0	0	0	0	0	0	0
P13484	1	1	4.034e-05	1	158		0	0	0	0	0	0	0	0
P96722	1	1	1	1	50		0	0	0	0	0	0	0	0
P09122	1	1	1	1	41		0	0	0	0	0	0	0	0
Q45597	1	1	0.136076	1	36		0	0	0	0	0	0	0	0
P39761	1	1	0.051974	1	115		0	0	0	0	0	0	0	0
P37512	1	1	1	1	20		0	0	0	0	0	0	0	0
P54381	1	1	0	0.0519632	778		0	0	0	0	0	0	0	0
O32247	1	1	7.296e-05	0.0434839	209		0	1	0	0	0	0	0	0
O05519	1	1	1	1	45		0	0	0	0	0	0	0	0
P96583	1	1	1	1	100		0	0	0	0	0	0	0	0
Q796K8	1	1	1	1	27		0	0	0	0	0	0	0	0
P39072	1	1	1	1	39		0	0	0	0	0	0	0	0
P50620	1	1	0.0141409	1	328		0	0	0	0	0	0	0	0
P39641	1	1	0.0367636	1	178		0	0	0	0	0	0	0	0
P42971	1	1	1.68e-06	1	162		0	0	0	0	0	0	0	0
P25995	1	1	0	4.36e-06	235		0	1	0	0	0	0	0	0
P42414	1	1	1	1	31		0	0	0	0	0	0	0	0
P54983	1	1	0.00064696	0.971933	151		0	0	0	0	0	0	0	0
P54524	1	1	1	1	43		0	0	0	0	0	0	0	0
P40778	1	1	0.00423463	1	171		0	0	0	0	0	0	0	0
P23630	1	1	0	7.088e-05	331		0	1	0	0	0	0	0	0
P36838	1	1	1	1	19		0	0	0	0	0	0	0	0
P54950	1	1	7.055e-05	0.658278	117		0	0	0	0	0	0	0	0
P40740	1	1	1	1	107		0	0	0	0	0	0	0	0
P50735	1	1	1.962e-05	0.151932	202		0	0	0	0	0	0	0	0
O31809	1	1	1	1	12		0	0	0	0	0	0	0	0
P68732	1	1	1	1	57		0	0	0	0	0	0	0	0
P42955	1	1	1	1	34		0	0	0	0	0	0	0	0
P96597	1	1	1	1	25		0	0	0	0	0	0	0	0
O34784	1	1	1	1	23		0	0	0	0	0	0	0	0
P94590	1	1	1	1	89		0	0	0	0	0	0	0	0
P70993	1	1	1	1	38		0	0	0	0	0	0	0	0
P96647	1	1	1	1	44		0	0	0	0	0	0	0	0
P71086	1	1	1	1	66		0	0	0	0	0	0	0	0
O31672	1	1	1	1	31		0	0	0	0	0	0	0	0
O32265	1	1	1	1	26		0	0	0	0	0	0	0	0
P17893	1	1	1	1	33		0	0	0	0	0	0	0	0
Q7BVT7	1	1	3.31e-05	0.016758	118		0	1	0	0	0	0	0	0
P54499	1	1	1	1	53		0	0	0	0	0	0	0	0
O32119	1	1	0.00444597	1	133		0	0	0	0	0	0	0	0
O31738	1	1	1	1	36		0	0	0	0	0	0	0	0
O05248	1	1	1	1	36		0	0	0	0	0	0	0	0
P39737	1	1	1	1	32		0	0	0	0	0	0	0	0
P42411	1	1	1	1	139		0	0	0	0	0	0	0	0
P39914	1	1	1	0.9386	124		0	0	0	0	0	0	0	0
P37552	1	1	1	1	79		0	0	0	0	0	0	0	0
P24281	1	1	0.0002158	1	189		0	0	0	0	0	0	0	0
O31535	1	1	1.5e-07	0.0103817	114		0	1	0	0	0	0	0	0
O34355	1	1	1	1	19		0	0	0	0	0	0	0	0
O06492	1	1	0.0015823	1	113		0	0	0	0	0	0	0	0
O34593	1	1	1	1	37		0	0	0	0	0	0	0	0
P96618	1	1	1	1	18		0	0	0	0	0	0	0	0
P28823	1	1	1	1	31		0	0	0	0	0	0	0	0
O34318	1	1	3e-08	0.00049253	252		0	1	0	0	0	0	0	0
O31718	1	1	0.0327332	1	170		0	0	0	0	0	0	0	0
O34634	1	1	1	1	45		0	0	0	0	0	0	0	0
O07615	1	1	1	1	106		0	0	0	0	0	0	0	0
P39158	1	1	0.585033	1	128		0	0	0	0	0	0	0	0
P70994	1	1	1	1	50		0	0	0	0	0	0	0	0
O34347	1	1	0	0.00053835	452		0	1	0	0	0	0	0	0
P71067	1	1	1	1	25		0	0	0	0	0	0	0	0
P56849	1	1	0.202202	1	114		0	0	0	0	0	0	0	0
P37474	1	1	0.00026789	1	171		0	0	0	0	0	0	0	0
O31827	1	1	1	1	36		0	0	0	0	0	0	0	0
P51834	1	1	1	1	79		0	0	0	0	0	0	0	0
O06714	1	1	0.0700003	1	70		0	0	0	0	0	0	0	0
P13267	1	1	1	1	50		0	0	0	0	0	0	0	0
P35164	1	1	1	1	15		0	0	0	0	0	0	0	0
P39739	1	1	1	1	13		0	0	0	0	0	0	0	0
P96582	1	1	1	1	32		0	0	0	0	0	0	0	0
O34864	1	1	1	1	28		0	0	0	0	0	0	0	0
P54159	1	1	1	1	69		0	0	0	0	0	0	0	0
P54523	1	1	1	1	38		0	0	0	0	0	0	0	0
O34863	1	1	0.00015841	1	171		0	0	0	0	0	0	0	0
P39758	1	1	1	1	26		0	0	0	0	0	0	0	0
P32728	1	1	1	1	13		0	0	0	0	0	0	0	0
P32730	1	1	1	1	25		0	0	0	0	0	0	0	0
P96622	1	1	1	1	26		0	0	0	0	0	0	0	0
P50833	1	1	1	1	22		0	0	0	0	0	0	0	0
O31847	1	1	1	1	34		0	0	0	0	0	0	0	0
O32233	1	1	1	1	78		0	0	0	0	0	0	0	0
O32049	1	1	0.00298652	0.142351	92		0	0	0	0	0	0	0	0
P94545	1	1	1	1	14		0	0	0	0	0	0	0	0
O32238	1	1	1	1	20		0	0	0	0	0	0	0	0
O31610	1	1	0.449367	1	40		0	0	0	0	0	0	0	0
P94425	1	1	1	1	104		0	0	0	0	0	0	0	0
P20458	1	1	0.131029	1	92		0	0	0	0	0	0	0	0
P54563	1	1	0.00335541	1	83		0	0	0	0	0	0	0	0
O31838	1	1	1	1	39		0	0	0	0	0	0	0	0
P12873	1	1	8.7e-07	1	370		0	0	0	0	0	0	0	0
P42979	1	1	1	1	55		0	0	0	0	0	0	0	0
P75030	1	1	0.0335745	1	27		0	0	0	0	0	0	0	0
P10728	1	1	0.17184	0.92709	85		0	0	0	0	0	0	0	0
P54465	1	1	1	1	6		0	0	0	0	0	0	0	0
P42980	1	1	1	1	58		0	0	0	0	0	0	0	0
P70949	1	1	1	1	31		0	0	0	0	0	0	0	0
P96631	1	1	1	1	14		0	0	0	0	0	0	0	0
P70965	1	1	1	1	39		0	0	0	0	0	0	0	0
P37954	1	1	0.023222	1	103		0	0	0	0	0	0	0	0
O34418	1	1	1	1	23		0	0	0	0	0	0	0	0
O34844	1	1	1	1	60		0	0	0	0	0	0	0	0
P42410	1	1	1	1	27		0	0	0	0	0	0	0	0
O32437	1	1	1	1	19		0	0	0	0	0	0	0	0
P05653	1	1	1e-08	0.0070567	454		0	1	0	0	0	0	0	0
O32231	1	1	1	1	112		0	0	0	0	0	0	0	0
O31976	1	1	1	1	24		0	0	0	0	0	0	0	0
O34484	1	1	1	1	44		0	0	0	0	0	0	0	0
P54160	1	1	1	1	31		0	0	0	0	0	0	0	0
O34580	1	1	2.314e-05	1	163		0	0	0	0	0	0	0	0
O07585	1	1	1	1	42		0	0	0	0	0	0	0	0
P37945	1	1	3.97e-06	1	253		0	0	0	0	0	0	0	0
O35019	1	1	0.0143189	1	78		0	0	0	0	0	0	0	0
Q04805	1	1	1	1	77		0	0	0	0	0	0	0	0
Q45599	1	1	1	1	34		0	0	0	0	0	0	0	0
P12043	1	1	6.49e-06	1	103		0	0	0	0	0	0	0	0
O31639	1	1	0.0326537	1	29		0	0	0	0	0	0	0	0
P05650	1	1	1	1	48		0	0	0	0	0	0	0	0
Q7PC63	1	1	1	1	18		0	0	0	0	0	0	0	0
O32187	1	1	1	1	27		0	0	0	0	0	0	0	0
O34588	1	1	0	0.0013173	261		0	1	0	0	0	0	0	0
P68731	1	1	1	1	14		0	0	0	0	0	0	0	0
O31796	1	1	1	1	75		0	0	0	0	0	0	0	0
O31684	1	1	0.622169	1	59		0	0	0	0	0	0	0	0
P19947	1	1	0.00519204	1	419		0	0	0	0	0	0	0	0
P96621	1	1	1	1	11		0	0	0	0	0	0	0	0
P71002	1	1	1	1	79		0	0	0	0	0	0	0	0
P80242	1	1	1	1	49		0	0	0	0	0	0	0	0
O07604	1	1	0.766253	1	26		0	0	0	0	0	0	0	0
O31643	1	1	1	1	26		0	0	0	0	0	0	0	0
P42982	1	1	1	1	23		0	0	0	0	0	0	0	0
O31766	1	1	0.0630513	1	225		0	0	0	0	0	0	0	0
P97247	1	1	1	1	22		0	0	0	0	0	0	0	0
O31779	1	1	1	1	18		0	0	0	0	0	0	0	0
O34380	1	1	1	1	38		0	0	0	0	0	0	0	0
P71038	1	1	1	1	22		0	0	0	0	0	0	0	0
P42299	1	1	1	1	25		0	0	0	0	0	0	0	0
contamination_SYH_HUMAN	1	1	1	1	15		0	0	0	0	0	0	0	0
P54520	1	1	1	1	32		0	0	0	0	0	0	0	0
P96670	1	1	1	1	26		0	0	0	0	0	0	0	0
O05398	1	1	1	1	37		0	0	0	0	0	0	0	0
P71047	1	1	1	1	15		0	0	0	0	0	0	0	0
P19080	1	0.59414	0	0.0355366	473		0	1	0	0	0	0	0	0
Q08429	1	1	1	1	42		0	0	0	0	0	0	0	0
O32236	1	1	1	1	24		0	0	0	0	0	0	0	0
O07513	1	1	4.963e-05	1	227		0	0	0	0	0	0	0	0
P94584	1	1	0.00138014	1	130		0	0	0	0	0	0	0	0
O34305	1	1	1.535e-05	0.0548718	162		0	0	0	0	0	0	0	0
P42298	1	1	1	1	38		0	0	0	0	0	0	0	0
P54452	1	1	0.00075967	1	61		0	0	0	0	0	0	0	0
P24073	1	1	0.00013039	1	106		0	0	0	0	0	0	0	0
P54178	1	1	1	1	76		0	0	0	0	0	0	0	0
Q45064	1	1	1	1	18		0	0	0	0	0	0	0	0
P26907	1	1	1	1	254		0	0	0	0	0	0	0	0
P96671	1	1	1	1	11		0	0	0	0	0	0	0	0
P54536	1	1	5.14e-05	0.074992	104		0	0	0	0	0	0	0	0
O07516	1	1	5.206e-05	1	257		0	0	0	0	0	0	0	0
O07079	1	1	5.377e-05	1	146		0	0	0	0	0	0	0	0
O05520	1	1	1	1	22		0	0	0	0	0	0	0	0
Q45601	1	1	0.0103747	1	79		0	0	0	0	0	0	0	0
O34878	1	1	1	1	89		0	0	0	0	0	0	0	0
P96662	1	1	1	1	21		0	0	0	0	0	0	0	0
P46328	1	1	0.174938	1	90		0	0	0	0	0	0	0	0
O32163	1	1	2.583e-05	0.0788649	229		0	0	0	0	0	0	0	0
P94443	1	1	0.134415	1	92		0	0	0	0	0	0	0	0
P54179	1	1	0.0123465	1	44		0	0	0	0	0	0	0	0
O07624	1	1	0.328094	1	100		0	0	0	0	0	0	0	0
Q02886	1	1	1	1	50		0	0	0	0	0	0	0	0
P37515	1	1	1	1	12		0	0	0	0	0	0	0	0
P54586	1	1	1	1	81		0	0	0	0	0	0	0	0
Q7WY76	1	1	1	1	49		0	0	0	0	0	0	0	0
O31705	1	1	0.0829807	1	71		0	0	0	0	0	0	0	0
P52035	1	1	0.0241107	1	148		0	0	0	0	0	0	0	0
O31995	1	1	1	1	46		0	0	0	0	0	0	0	0
P38049	1	1	1	1	119		0	0	0	0	0	0	0	0
O31513	1	1	0.0472214	1	121		0	0	0	0	0	0	0	0
O34861	1	1	0.00181446	1	89		0	0	0	0	0	0	0	0
P71066	1	1	1	1	39		0	0	0	0	0	0	0	0
O07638	1	1	3.87e-06	1	131		0	0	0	0	0	0	0	0
O31564	1	1	1	1	12		0	0	0	0	0	0	0	0
P96703	1	1	1	1	29		0	0	0	0	0	0	0	0
O31678	1	1	6.156e-05	1	109		0	0	0	0	0	0	0	0
O34569	1	1	1	1	81		0	0	0	0	0	0	0	0
P54439	1	1	1	1	51		0	0	0	0	0	0	0	0
O05501	1	1	1	1	47		0	0	0	0	0	0	0	0
P29252	1	1	1	1	53		0	0	0	0	0	0	0	0
O32023	1	1	1	1	84		0	0	0	0	0	0	0	0
O34594	1	1	1	1	53		0	0	0	0	0	0	0	0
O34797	1	1	1	1	25		0	0	0	0	0	0	0	0
O32248	1	1	0.0165147	1	85		0	0	0	0	0	0	0	0
Q04795	1	1	4.9e-07	0.438673	223		0	0	0	0	0	0	0	0
O32168	1	1	1	1	24		0	0	0	0	0	0	0	0
O31429	1	1	1	1	75		0	0	0	0	0	0	0	0
O31628	1	1	1	1	20		0	0	0	0	0	0	0	0
P94547	1	1	1	1	22		0	0	0	0	0	0	0	0
P37437	1	1	3e-08	0.00038023	608		0	1	0	0	0	0	0	0
O34783	1	1	1	1	25		0	0	0	0	0	0	0	0
O31590	1	1	0.0146263	1	99		0	0	0	0	0	0	0	0
O34553	1	1	0.00455896	1	134		0	0	0	0	0	0	0	0
P71043	1	1	1	1	93		0	0	0	0	0	0	0	0
P12667	1	1	1	1	25		0	0	0	0	0	0	0	0
P37957	1	1	0.0838809	1	99		0	0	0	0	0	0	0	0
P42249	1	1	1	1	28		0	0	0	0	0	0	0	0
P94352	1	1	1	1	67		0	0	0	0	0	0	0	0
P54574	1	1	0.196471	1	106		0	0	0	0	0	0	0	0
P37538	1	1	0.206876	1	117		0	0	0	0	0	0	0	0
Q45549	1	1	8.123e-05	1	75		0	0	0	0	0	0	0	0
P54951	1	1	1	1	12		0	0	0	0	0	0	0	0
P42961	1	1	1	1	26		0	0	0	0	0	0	0	0
P17622	1	1	1	1	27		0	0	0	0	0	0	0	0
O34762	1	1	2.46e-06	0.340376	118		0	0	0	0	0	0	0	0
P68569	1	1	1	1	12		0	0	0	0	0	0	0	0
P71014	1	1	1	1	31		0	0	0	0	0	0	0	0
P28628	1	1	0.908822	1	50		0	0	0	0	0	0	0	0
P45931	1	1	1	1	11		0	0	0	0	0	0	0	0
O31771	1	1	1	1	13		0	0	0	0	0	0	0	0
O31636	1	1	1	1	60		0	0	0	0	0	0	0	0
P10943	1	1	1	1	41		0	0	0	0	0	0	0	0
O31698	1	1	1	1	18		0	0	0	0	0	0	0	0
P96503	1	1	1	1	27		0	0	0	0	0	0	0	0
P39586	1	1	2e-08	0.0425907	276		0	1	0	0	0	0	0	0
O31864	1	1	1	1	20		0	0	0	0	0	0	0	0
O31576	1	1	0.00062999	0.475318	119		0	0	0	0	0	0	0	0
O54408	1	1	1.47e-06	1	313		0	0	0	0	0	0	0	0
P40779	1	1	0.0455638	1	166		0	0	0	0	0	0	0	0
O32107	1	1	1	1	54		0	0	0	0	0	0	0	0
O32175	1	1	0.00035311	1	125		0	0	0	0	0	0	0	0
P12875	1	1	0	3.1e-07	523		0	1	0	0	0	0	0	0
P42924	1	1	0	0	1259		0	1	0	0	0	0	0	0
P54155	1	1	1	1	45		0	0	0	0	0	0	0	0
P12874	1	1	0	1.143e-05	1274		0	1	0	0	0	0	0	0
P26379	1	1	1	1	27		0	0	0	0	0	0	0	0
Q797E6	1	1	5.42e-06	0.0356868	117		0	1	0	0	0	0	0	0
P37542	1	1	1	1	77		0	0	0	0	0	0	0	0
P71036	1	1	1	1	68		0	0	0	0	0	0	0	0
O31989	1	1	9e-08	0.13673	308		0	0	0	0	0	0	0	0
P17903	1	1	0	0.0179556	310		0	1	0	0	0	0	0	0
P52999	1	1	0.148985	1	71		0	0	0	0	0	0	0	0
P54182	1	1	0.00063682	1	127		0	0	0	0	0	0	0	0
O32052	1	1	0.00024812	1	127		0	0	0	0	0	0	0	0
O31801	1	1	0.380464	1	114		0	0	0	0	0	0	0	0
P39070	1	1	0.0058267	1	79		0	0	0	0	0	0	0	0
O32075	1	1	0.0510639	1	93		0	0	0	0	0	0	0	0
P80643	1	1	0	0.461534	493		0	0	0	0	0	0	0	0
P39620	1	1	0.364589	1	81		0	0	0	0	0	0	0	0
O34457	1	1	0.00237858	1	46		0	0	0	0	0	0	0	0
O31638	1	1	0.151815	1	49		0	0	0	0	0	0	0	0
P23478	1	1	0.381429	1	55		0	0	0	0	0	0	0	0
O31997	1	1	1	1	55		0	0	0	0	0	0	0	0
O31806	1	1	5.7e-07	1	187		0	0	0	0	0	0	0	0
P11469	1	1	0.0804849	1	75		0	0	0	0	0	0	0	0
O31742	1	1	0	0	3244		0	1	0	0	0	0	0	0
P54562	1	1	0.0921775	1	89		0	0	0	0	0	0	0	0
P39155	1	1	0.00335541	1	65		0	0	0	0	0	0	0	0
O34596	1	1	1.22e-06	0.0571708	103		0	0	0	0	0	0	0	0
P54510	1	1	1	1	55		0	0	0	0	0	0	0	0
O32082	1	1	1	1	29		0	0	0	0	0	0	0	0
O32158	1	1	0.0014762	1	88		0	0	0	0	0	0	0	0
P19079	1	1	1	1	22		0	0	0	0	0	0	0	0
P96684	1	1	1	1	66		0	0	0	0	0	0	0	0
P54517	1	1	0.00034365	1	235		0	0	0	0	0	0	0	0
P12876	1	1	0	8e-06	670		0	1	0	0	0	0	0	0
P42108	1	1	1	1	17		0	0	0	0	0	0	0	0
P71049	1	1	1	1	21		0	0	0	0	0	0	0	0
P25993	1	1	1e-08	0.00070765	278		0	1	0	0	0	0	0	0
P31080	1	1	1	1	37		0	0	0	0	0	0	0	0
P54479	1	1	1	1	16		0	0	0	0	0	0	0	0
P37812	1	1	0	1.26e-06	298		0	1	0	0	0	0	0	0
O06744	1	1	0.264278	1	60		0	0	0	0	0	0	0	0
P80241	1	1	1	1	217		0	0	0	0	0	0	0	0
O07614	1	1	1	1	27		0	0	0	0	0	0	0	0
P49851	1	1	0.0185797	1	98		0	0	0	0	0	0	0	0
O05515	1	1	0.266605	1	29		0	0	0	0	0	0	0	0
O31790	1	1	1	1	26		0	0	0	0	0	0	0	0
O32126	1	1	0.00015841	1	107		0	0	0	0	0	0	0	0
O34704	1	1	1	1	58		0	0	0	0	0	0	0	0
P54170	1	1	0	0.00011889	324		0	1	0	0	0	0	0	0
P94462	1	1	1	1	18		0	0	0	0	0	0	0	0
O34943	1	1	2e-08	1	276		0	0	0	0	0	0	0	0
P39765	1	1	0	0.111047	311		0	0	0	0	0	0	0	0
Q45593	1	1	1	1	87		0	0	0	0	0	0	0	0
P94559	1	1	0.0766183	1	71		0	0	0	0	0	0	0	0
P37530	1	1	1	1	41		0	0	0	0	0	0	0	0
Q45498	1	1	1e-08	0.0175561	167		0	1	0	0	0	0	0	0
P39760	1	1	3.121e-05	0.104926	157		0	0	0	0	0	0	0	0
O05516	1	1	1	1	39		0	0	0	0	0	0	0	0
P80876	1	1	1	1	51		0	0	0	0	0	0	0	0
O34979	1	1	1	1	37		0	0	0	0	0	0	0	0
Q02169	1	1	1	1	86		0	0	0	0	0	0	0	0
Q45589	1	1	1	1	36		0	0	0	0	0	0	0	0
O32033	1	1	1	1	34		0	0	0	0	0	0	0	0
O31560	1	1	0.00335325	1	74		0	0	0	0	0	0	0	0
P96666	1	1	1	1	49		0	0	0	0	0	0	0	0
P37529	1	1	1	1	50		0	0	0	0	0	0	0	0
P12040	1	1	0.00025815	0.284078	127		0	0	0	0	0	0	0	0
P32960	1	1	1	1	30		0	0	0	0	0	0	0	0
O34564	1	1	1	1	123		0	0	0	0	0	0	0	0
P54607	1	1	1	1	39		0	0	0	0	0	0	0	0
O34522	1	1	0.2281	1	106		0	0	0	0	0	0	0	0
O31657	1	1	1	1	85		0	0	0	0	0	0	0	0
P23454	1	1	1	1	48		0	0	0	0	0	0	0	0
O34994	1	1	1	1	62		0	0	0	0	0	0	0	0
P21472	1	1	0	1e-08	1391		0	1	0	0	0	0	0	0
Q45495	1	1	2.11e-06	1	376		0	0	0	0	0	0	0	0
P24139	1	1	0.00773817	1	37		0	0	0	0	0	0	0	0
O07617	1	1	0.501499	1	217		0	0	0	0	0	0	0	0
O31689	1	1	0.0489912	1	94		0	0	0	0	0	0	0	0
P39065	1	1	1	1	22		0	0	0	0	0	0	0	0
P96683	1	1	1	1	17		0	0	0	0	0	0	0	0
P54485	1	1	1	1	18		0	0	0	0	0	0	0	0
Q45585	1	1	1	1	16		0	0	0	0	0	0	0	0
P16440	1	1	1	1	96		0	0	0	0	0	0	0	0
P11065	1	1	2e-08	0.0336591	160		0	1	0	0	0	0	0	0
O34557	1	1	1	1	35		0	0	0	0	0	0	0	0
O31942	1	1	1	1	126		0	0	0	0	0	0	0	0
O31675	1	1	1	1	93		0	0	0	0	0	0	0	0
O34911	1	1	0.0211152	0.0216955	252		0	1	0	0	0	0	0	0
O34454	1	1	3.9e-07	0.232278	198		0	0	0	0	0	0	0	0
O35022	1	0.913026	0	9e-08	551		0	1	0	0	0	0	0	0
P28368	1	0.382256	8e-07	0.00196831	349		0	1	0	0	0	0	0	0
P54461	1	1	1	1	15		0	0	0	0	0	0	0	0
Q02112	1	1	1	1	44		0	0	0	0	0	0	0	0
P25972	1	1	1	1	261		0	0	0	0	0	0	0	0
Q9JMQ2	1	1	1	1	130		0	0	0	0	0	0	0	0
P37872	1	1	0.00306952	1	98		0	0	0	0	0	0	0	0
P94558	1	1	4.27e-06	1	194		0	0	0	0	0	0	0	0
P94478	1	1	1	1	26		0	0	0	0	0	0	0	0
P30300	1	1	1	1	49		0	0	0	0	0	0	0	0
P37537	1	1	1	1	47		0	0	0	0	0	0	0	0
P39694	1	1	1	1	15		0	0	0	0	0	0	0	0
O07592	1	1	1	1	20		0	0	0	0	0	0	0	0
P50842	1	1	1	1	44		0	0	0	0	0	0	0	0
P42981	1	1	1	1	17		0	0	0	0	0	0	0	0
P68729	1	1	0.00258263	1	71		0	0	0	0	0	0	0	0
P52996	1	1	0.0448881	1	99		0	0	0	0	0	0	0	0
P39778	1	0.787901	0.00022699	1	351		0	0	0	0	0	0	0	0
P37958	1	1	1	1	65		0	0	0	0	0	0	0	0
P25053	1	1	1	1	76		0	0	0	0	0	0	0	0
O32133	1	1	1	1	11		0	0	0	0	0	0	0	0
P94504	1	1	1	1	19		0	0	0	0	0	0	0	0
O34835	1	1	1	1	54		0	0	0	0	0	0	0	0
O32245	1	1	0.392932	1	49		0	0	0	0	0	0	0	0
P94512	1	1	0	0.104288	248		0	0	0	0	0	0	0	0
P46347	1	1	1	1	27		0	0	0	0	0	0	0	0
O05251	1	1	0.01311	1	109		0	0	0	0	0	0	0	0
Q00777	1	1	1	1	22		0	0	0	0	0	0	0	0
O32091	1	1	0.00032162	0.536802	173		0	0	0	0	0	0	0	0
P13799	1	1	0.00031623	1	203		0	0	0	0	0	0	0	0
P54456	1	1	0.00159509	1	75		0	0	0	0	0	0	0	0
O34842	1	1	1	1	31		0	0	0	0	0	0	0	0
O35004	1	1	1	1	35		0	0	0	0	0	0	0	0
P96701	1	1	1	1	17		0	0	0	0	0	0	0	0
P37813	1	1	1	1	62		0	0	0	0	0	0	0	0
P37455	1	1	0	0	730		0	1	0	0	0	0	0	0
O31619	1	1	1	1	44		0	0	0	0	0	0	0	0
O34738	1	1	1	1	53		0	0	0	0	0	0	0	0
O34889	1	1	1	1	116		0	0	0	0	0	0	0	0
contamination_LYSC_HUMAN	1	1	1	1	76		0	0	0	0	0	0	0	0
P80871	1	1	3.541e-05	0.455465	337		0	0	0	0	0	0	0	0
P17904	1	1	3.86e-06	0.0117789	413		0	1	0	0	0	0	0	0
O34344	1	1	1	1	45		0	0	0	0	0	0	0	0
P11742	1	1	1	1	20		0	0	0	0	0	0	0	0
Q796Z1	1	1	0.00092706	1	98		0	0	0	0	0	0	0	0
O31999	1	1	1	1	26		0	0	0	0	0	0	0	0
O07548	1	1	1	1	56		0	0	0	0	0	0	0	0
O31740	1	1	1	1	73		0	0	0	0	0	0	0	0
P37944	1	1	7.2e-07	0.00169269	236		0	1	0	0	0	0	0	0
P54542	1	1	0	0.0710856	346		0	0	0	0	0	0	0	0
P54455	1	1	1	1	22		0	0	0	0	0	0	0	0
P54491	1	1	1	1	29		0	0	0	0	0	0	0	0
P21340	1	1	1	1	36		0	0	0	0	0	0	0	0
O05503	1	1	1	1	18		0	0	0	0	0	0	0	0
P06629	1	1	1	1	30		0	0	0	0	0	0	0	0
P37554	1	1	1	1	21		0	0	0	0	0	0	0	0
O34570	1	1	1	1	11		0	0	0	0	0	0	0	0
P06224	1	1	3.49e-05	0.045923	243		0	1	0	0	0	0	0	0
P71015	1	1	1	1	44		0	0	0	0	0	0	0	0
O06986	1	1	0.0580738	1	103		0	0	0	0	0	0	0	0
O32090	1	1	0.00017911	0.0760015	201		0	0	0	0	0	0	0	0
O06474	1	1	1	1	32		0	0	0	0	0	0	0	0
P39598	1	1	1	1	39		0	0	0	0	0	0	0	0
P71013	1	1	1	1	49		0	0	0	0	0	0	0	0
O31650	1	1	1	1	56		0	0	0	0	0	0	0	0
Q45461	1	1	1	1	22		0	0	0	0	0	0	0	0
O34932	1	1	0.00613758	1	170		0	0	0	0	0	0	0	0
P94378	1	1	1	1	44		0	0	0	0	0	0	0	0
P94548	1	1	1	1	51		0	0	0	0	0	0	0	0
O34872	1	1	1e-08	0.0791897	369		0	0	0	0	0	0	0	0
O31728	1	1	0.0209563	1	113		0	0	0	0	0	0	0	0
P17906	1	1	1	1	40		0	0	0	0	0	0	0	0
P37470	1	1	0.00335541	1	143		0	0	0	0	0	0	0	0
O31998	1	1	1	1	40		0	0	0	0	0	0	0	0
P54173	1	1	0.00256879	1	143		0	0	0	0	0	0	0	0
O34799	1	1	1	1	53		0	0	0	0	0	0	0	0
P24277	1	1	1	1	16		0	0	0	0	0	0	0	0
P32393	1	1	1	1	47		0	0	0	0	0	0	0	0
P94399	1	1	1	1	31		0	0	0	0	0	0	0	0
O07001	1	1	1	1	51		0	0	0	0	0	0	0	0
O34709	1	1	1	1	45		0	0	0	0	0	0	0	0
O31562	1	1	7e-08	0.190612	144		0	0	0	0	0	0	0	0
P46898	1	1	0	0	1383		0	1	0	0	0	0	0	0
O05218	1	1	1	1	15		0	0	0	0	0	0	0	0
P35155	1	1	1	1	12		0	0	0	0	0	0	0	0
O34752	1	1	1	1	18		0	0	0	0	0	0	0	0
O07081	1	1	8e-07	1	107		0	0	0	0	0	0	0	0
O34614	1	1	1	1	32		0	0	0	0	0	0	0	0
P19465	1	1	9e-08	0.188941	283		0	0	0	0	0	0	0	0
P54423	1	1	0.00115782	1	118		0	0	0	0	0	0	0	0
O34683	1	1	2.663e-05	1	237		0	0	0	0	0	0	0	0
Q796Y8	1	1	2.223e-05	0.198132	207		0	0	0	0	0	0	0	0
O34899	1	1	1	1	35		0	0	0	0	0	0	0	0
P12464	1	1	0.00291336	1	179		0	0	0	0	0	0	0	0
P96676	1	1	1	1	74		0	0	0	0	0	0	0	0
P96723	1	1	1	1	70		0	0	0	0	0	0	0	0
P94360	1	1	0.516422	1	101		0	0	0	0	0	0	0	0
P06535	1	1	1	1	10		0	0	0	0	0	0	0	0
P39639	1	1	1	1	110		0	0	0	0	0	0	0	0
O34866	1	1	1	1	13		0	0	0	0	0	0	0	0
O31633	1	1	1	1	117		0	0	0	0	0	0	0	0
P70945	1	1	1	1	49		0	0	0	0	0	0	0	0
O31716	1	1	0	0.043954	505		0	1	0	0	0	0	0	0
O05220	1	1	1	1	16		0	0	0	0	0	0	0	0
O34563	1	1	1	1	65		0	0	0	0	0	0	0	0
P42409	1	1	1	1	51		0	0	0	0	0	0	0	0
P28611	1	1	1	1	52		0	0	0	0	0	0	0	0
P31112	1	1	1	1	20		0	0	0	0	0	0	0	0
O32152	1	1	0.0176284	1	75		0	0	0	0	0	0	0	0
O31498	1	1	0.0225063	1	186		0	0	0	0	0	0	0	0
P25148	1	1	1	1	38		0	0	0	0	0	0	0	0
P28612	1	1	1	1	22		0	0	0	0	0	0	0	0
P39648	1	1	1	1	23		0	0	0	0	0	0	0	0
O05509	1	1	1	1	14		0	0	0	0	0	0	0	0
Q45499	1	1	1.855e-05	1	153		0	0	0	0	0	0	0	0
O34774	1	1	1	1	91		0	0	0	0	0	0	0	0
P37575	1	1	1	1	45		0	0	0	0	0	0	0	0
O07609	1	1	0	1	196		0	0	0	0	0	0	0	0
O31446	1	1	1	1	18		0	0	0	0	0	0	0	0
P17869	1	1	1	1	55		0	0	0	0	0	0	0	0
P54601	1	1	1	1	26		0	0	0	0	0	0	0	0
P14204	1	1	0.443254	1	100		0	0	0	0	0	0	0	0
P54537	1	1	0.00174235	0.0893985	152		0	0	0	0	0	0	0	0
P42968	1	1	1	1	15		0	0	0	0	0	0	0	0
O34946	1	1	1	1	53		0	0	0	0	0	0	0	0
O31751	1	1	1	1	48		0	0	0	0	0	0	0	0
O32099	1	1	0.014718	1	194		0	0	0	0	0	0	0	0
P25813	1	1	4.882e-05	1	111		0	0	0	0	0	0	0	0
P38493	1	1	0	0.0151172	311		0	1	0	0	0	0	0	0
O31611	1	1	0.635114	1	52		0	0	0	0	0	0	0	0
P39594	1	1	1	1	50		0	0	0	0	0	0	0	0
O31642	1	1	1	1	52		0	0	0	0	0	0	0	0
P51833	1	1	0.00035258	1	190		0	0	0	0	0	0	0	0
P29726	1	1	0	9.626e-05	573		0	1	0	0	0	0	0	0
P39574	1	1	1	1	36		0	0	0	0	0	0	0	0
P71044	1	1	1	1	22		0	0	0	0	0	0	0	0
P71037	1	1	1	1	22		0	0	0	0	0	0	0	0
P05652	1	1	7.154e-05	0.0420253	200		0	1	0	0	0	0	0	0
P54527	1	1	1	1	32		0	0	0	0	0	0	0	0
O32192	1	1	1	1	52		0	0	0	0	0	0	0	0
P39121	1	1	0.142054	0.754425	189		0	0	0	0	0	0	0	0
O34782	1	1	0.807732	1	92		0	0	0	0	0	0	0	0
P28618	1	1	1	1	46		0	0	0	0	0	0	0	0
O34452	1	1	1	1	31		0	0	0	0	0	0	0	0
O34725	1	1	0.0977514	1	120		0	0	0	0	0	0	0	0
O34392	1	1	1	1	42		0	0	0	0	0	0	0	0
Q01463	1	1	1	1	57		0	0	0	0	0	0	0	0
O31773	1	1	0.0438641	1	70		0	0	0	0	0	0	0	0
P71079	1	1	0	0.225302	454		0	0	0	0	0	0	0	0
O34475	1	1	1.231e-05	0.083491	152		0	0	0	0	0	0	0	0
O31630	1	1	2.948e-05	1	91		0	0	0	0	0	0	0	0
P70948	1	1	1	1	31		0	0	0	0	0	0	0	0
P54570	1	1	0.000772	1	100		0	0	0	0	0	0	0	0
O07595	1	1	1	1	29		0	0	0	0	0	0	0	0
P37502	1	1	1	1	27		0	0	0	0	0	0	0	0
P37494	1	1	0	0	266		0	1	0	0	0	0	0	0
O07020	1	1	0.0544225	1	108		0	0	0	0	0	0	0	0
P39066	1	1	1	1	28		0	0	0	0	0	0	0	0
P54458	1	1	1	1	27		0	0	0	0	0	0	0	0
O06977	1	1	1	1	19		0	0	0	0	0	0	0	0
Q795U4	1	1	1e-08	1	179		0	0	0	0	0	0	0	0
O06978	1	1	1	1	35		0	0	0	0	0	0	0	0
O31556	1	1	1	1	31		0	0	0	0	0	0	0	0
O34328	1	1	2.038e-05	1	197		0	0	0	0	0	0	0	0
P35159	1	1	1	1	55		0	0	0	0	0	0	0	0
O34433	1	1	1	1	46		0	0	0	0	0	0	0	0
O31743	1	1	0.411463	1	129		0	0	0	0	0	0	0	0
Q07868	1	1	1	1	41		0	0	0	0	0	0	0	0
O32232	1	1	0.044445	1	173		0	0	0	0	0	0	0	0
P42199	1	1	0.00101185	1	161		0	0	0	0	0	0	0	0
O31775	1	1	0.00144248	1	77		0	0	0	0	0	0	0	0
P32436	1	1	1	1	91		0	0	0	0	0	0	0	0
P70999	1	1	0.678755	0.927348	67		0	0	0	0	0	0	0	0
O34520	1	1	0	0.305283	321		0	0	0	0	0	0	0	0
P37545	1	1	1	1	27		0	0	0	0	0	0	0	0
O32243	1	1	1	1	76		0	0	0	0	0	0	0	0
O31857	1	1	1	1	14		0	0	0	0	0	0	0	0
O06743	1	1	1	1	43		0	0	0	0	0	0	0	0
O31612	1	1	1	1	49		0	0	0	0	0	0	0	0
P23477	1	1	1	1	34		0	0	0	0	0	0	0	0
O34607	1	1	1	1	87		0	0	0	0	0	0	0	0
P35146	1	1	1	1	44		0	0	0	0	0	0	0	0
P42251	1	1	1	1	10		0	0	0	0	0	0	0	0
Q01464	1	1	1	1	107		0	0	0	0	0	0	0	0
P37478	1	1	0.00109007	1	69		0	0	0	0	0	0	0	0
P23446	1	1	0	3.173e-05	216		0	1	0	0	0	0	0	0
O31856	1	1	1	1	96		0	0	0	0	0	0	0	0
P46913	1	1	1	1	19		0	0	0	0	0	0	0	0
P39820	1	1	1	1	20		0	0	0	0	0	0	0	0
O34632	1	1	0.0894756	1	117		0	0	0	0	0	0	0	0
P94498	1	1	3.318e-05	0.0381509	134		0	1	0	0	0	0	0	0
P37522	1	1	0.00600422	0.625165	62		0	0	0	0	0	0	0	0
P54947	1	1	1	1	65		0	0	0	0	0	0	0	0
P17585	1	1	1	1	33		0	0	0	0	0	0	0	0
P54518	1	1	2.09e-06	1	133		0	0	0	0	0	0	0	0
Q06753	1	1	1	1	81		0	0	0	0	0	0	0	0
O32229	1	1	0.0296767	1	37		0	0	0	0	0	0	0	0
P11044	1	1	0.525283	1	61		0	0	0	0	0	0	0	0
P46337	1	1	1	1	47		0	0	0	0	0	0	0	0
O06973	1	1	2.2e-07	0.00838512	166		0	1	0	0	0	0	0	0
O05521	1	1	1	1	15		0	0	0	0	0	0	0	0
P54552	1	1	1	1	21		0	0	0	0	0	0	0	0
P54470	1	1	0.048794	1	111		0	0	0	0	0	0	0	0
O07607	1	1	1	1	32		0	0	0	0	0	0	0	0
P55339	1	1	1	1	40		0	0	0	0	0	0	0	0
P13792	1	1	1	1	47		0	0	0	0	0	0	0	0
P39593	1	1	1	1	29		0	0	0	0	0	0	0	0
P26497	1	1	7.681e-05	1	171		0	0	0	0	0	0	0	0
P53560	1	1	1	1	109		0	0	0	0	0	0	0	0
P54374	1	1	1	1	66		0	0	0	0	0	0	0	0
P42419	1	1	1	1	28		0	0	0	0	0	0	0	0
P54161	1	1	1	1	39		0	0	0	0	0	0	0	0
O31727	1	1	0.0177359	1	70		0	0	0	0	0	0	0	0
O31667	1	1	1	1	48		0	0	0	0	0	0	0	0
P42962	1	1	1e-08	0.00032371	147		0	1	0	0	0	0	0	0
P96648	1	1	1	1	96		0	0	0	0	0	0	0	0
O31581	1	1	0.106723	0.695163	71		0	0	0	0	0	0	0	0
O32208	1	1	1	1	8		0	0	0	0	0	0	0	0
P39805	1	1	1	1	35		0	0	0	0	0	0	0	0
P25983	1	1	1	1	52		0	0	0	0	0	0	0	0
P54383	1	1	0.0742132	1	37		0	0	0	0	0	0	0	0
O32102	1	1	1	1	81		0	0	0	0	0	0	0	0
O31717	1	1	1	1	41		0	0	0	0	0	0	0	0
P50866	1	1	0	3.3e-07	638		0	1	0	0	0	0	0	0
P94592	1	1	1	1	61		0	0	0	0	0	0	0	0
O32037	1	1	1	1	24		0	0	0	0	0	0	0	0
P37550	1	1	1	1	28		0	0	0	0	0	0	0	0
P94424	1	1	1	1	29		0	0	0	0	0	0	0	0
O34779	1	1	0.78537	1	29		0	0	0	0	0	0	0	0
P54471	1	1	1	1	21		0	0	0	0	0	0	0	0
O31741	1	1	1	1	8		0	0	0	0	0	0	0	0
P39142	1	1	7.736e-05	0.00560235	166		0	1	0	0	0	0	0	0
P14194	1	1	0.00369671	1	183		0	0	0	0	0	0	0	0
P94388	1	1	0	0.763327	217		0	0	0	0	0	0	0	0
P07860	1	1	0.00150626	1	42		0	0	0	0	0	0	0	0
P39138	1	1	0.0730421	0.110273	249		0	0	0	0	0	0	0	0
O32039	1	1	0	0.00094903	580		0	1	0	0	0	0	0	0
O34480	1	1	1	1	25		0	0	0	0	0	0	0	0
P40398	1	1	1	1	63		0	0	0	0	0	0	0	0
P53559	1	1	1	1	88		0	0	0	0	0	0	0	0
P50736	1	1	1	1	131		0	0	0	0	0	0	0	0
P42064	1	1	1	1	53		0	0	0	0	0	0	0	0
P54473	1	1	0.100904	1	47		0	0	0	0	0	0	0	0
P96605	1	1	1	1	23		0	0	0	0	0	0	0	0
P37541	1	1	0.0278334	1	56		0	0	0	0	0	0	0	0
Q9JMQ1	1	1	1	1	35		0	0	0	0	0	0	0	0
P21656	1	1	0.0986793	1	175		0	0	0	0	0	0	0	0
P36949	1	1	0.0360409	1	97		0	0	0	0	0	0	0	0
O31664	1	1	4.49e-06	1	197		0	0	0	0	0	0	0	0
O06747	1	1	1	1	24		0	0	0	0	0	0	0	0
P46920	1	1	0	1	269		0	0	0	0	0	0	0	0
P96619	1	1	1	1	60		0	0	0	0	0	0	0	0
P54482	1	1	0	0.00061731	222		0	1	0	0	0	0	0	0
P54419	1	1	0	0.0220429	706		0	1	0	0	0	0	0	0
P20668	1	1	1	1	35		0	0	0	0	0	0	0	0
P39614	1	1	1	1	39		0	0	0	0	0	0	0	0
P17631	1	1	0.00277101	1	87		0	0	0	0	0	0	0	0
O31463	1	1	1	1	34		0	0	0	0	0	0	0	0
P42972	1	1	1	1	84		0	0	0	0	0	0	0	0
P42182	1	1	0.83331	1	55		0	0	0	0	0	0	0	0
P39759	1	1	1	1	24		0	0	0	0	0	0	0	0
P16655	1	1	1	1	137		0	0	0	0	0	0	0	0
O31502	1	1	1	1	34		0	0	0	0	0	0	0	0
O34525	1	1	1	1	40		0	0	0	0	0	0	0	0
O34445	1	1	1	1	36		0	0	0	0	0	0	0	0
P19994	1	1	0.01435	1	99		0	0	0	0	0	0	0	0
P37524	1	1	1	1	71		0	0	0	0	0	0	0	0
P54617	1	1	1	1	76		0	0	0	0	0	0	0	0
O05410	1	1	1	1	105		0	0	0	0	0	0	0	0
O34814	1	1	0.00027206	1	127		0	0	0	0	0	0	0	0
P54382	1	0.592357	0	0.0247368	671		0	1	0	0	0	0	0	0
Q04385	1	1	0.00731359	1	154		0	0	0	0	0	0	0	0
P37807	1	1	0.509754	1	178		0	0	0	0	0	0	0	0
P35163	1	1	2e-07	1	214		0	0	0	0	0	0	0	0
O06965	1	1	1	1	32		0	0	0	0	0	0	0	0
O34727	1	1	1e-07	0.0291387	189		0	1	0	0	0	0	0	0
O07524	1	1	1	1	77		0	0	0	0	0	0	0	0
O34789	1	1	8.9e-07	0.0401611	228		0	1	0	0	0	0	0	0
P42242	1	1	1	1	62		0	0	0	0	0	0	0	0
P37468	1	1	1	1	45		0	0	0	0	0	0	0	0
O31544	1	1	1	1	20		0	0	0	0	0	0	0	0
O31726	1	1	1	1	46		0	0	0	0	0	0	0	0
Q45494	1	1	0.685434	1	65		0	0	0	0	0	0	0	0
P46354	1	1	0	0.00102992	342		0	1	0	0	0	0	0	0
P54952	1	1	0.00031177	1	157		0	0	0	0	0	0	0	0
O34394	1	1	0.00021781	0.451514	230		0	0	0	0	0	0	0	0
P31105	1	1	1	1	148		0	0	0	0	0	0	0	0
P28619	1	1	0.033585	1	118		0	0	0	0	0	0	0	0
O31723	1	1	3.96e-06	1	223		0	0	0	0	0	0	0	0
O34571	1	1	0	0.0126847	571		0	1	0	0	0	0	0	0
O34992	1	1	1	1	100		0	0	0	0	0	0	0	0
P15874	1	1	0.0740811	1	319		0	0	0	0	0	0	0	0
P32437	1	1	1	1	34		0	0	0	0	0	0	0	0
O32188	1	1	1	1	49		0	0	0	0	0	0	0	0
P96741	1	1	0.00026342	1	165		0	0	0	0	0	0	0	0
P46922	1	1	0.00427719	1	178		0	0	0	0	0	0	0	0
O35010	1	1	1	1	40		0	0	0	0	0	0	0	0
P23447	1	1	1	1	38		0	0	0	0	0	0	0	0
P94517	1	1	1	1	6		0	0	0	0	0	0	0	0
P70947	1	1	1	1	53		0	0	0	0	0	0	0	0
P54476	1	1	0.706237	1	105		0	0	0	0	0	0	0	0
Q02115	1	1	4e-08	1	158		0	0	0	0	0	0	0	0
O34990	1	1	1	1	48		0	0	0	0	0	0	0	0
P32081	1	1	1.177e-05	0.263404	1669		0	0	0	0	0	0	0	0
P51777	1	1	0	0.00376348	3207		0	1	0	0	0	0	0	0
P46921	1	1	1	1	35		0	0	0	0	0	0	0	0
P54511	1	1	0.00040191	1	84		0	0	0	0	0	0	0	0
P37810	1	8.5e-06	0	0.0114777	656		0	1	0	0	0	0	0	0
P54569	1	1	0.00731295	1	199		0	0	0	0	0	0	0	0
O31785	1	1	0.0267213	1	133		0	0	0	0	0	0	0	0
P18579	1	1	0.0106543	1	87		0	0	0	0	0	0	0	0
P94463	1	1	6.75e-06	0.611365	214		0	0	0	0	0	0	0	0
P37565	1	1	1	1	123		0	0	0	0	0	0	0	0
O32264	1	1	0	0.0174785	346		0	1	0	0	0	0	0	0
P24327	1	1	0	0.597194	970		0	0	0	0	0	0	0	0
P04948	1	1	1	1	247		0	0	0	0	0	0	0	0
P80878	1	1	1	1	88		0	0	0	0	0	0	0	0
O32114	1	1	4.5e-07	1	147		0	0	0	0	0	0	0	0
O07600	1	1	1	1	40		0	0	0	0	0	0	0	0
P08164	1	1	0	0.00463576	511		0	1	0	0	0	0	0	0
O05256	1	1	0.058409	1	110		0	0	0	0	0	0	0	0
P37105	1	1	0.0078328	1	200		0	0	0	0	0	0	0	0
Q07876	1	1	1	1	95		0	0	0	0	0	0	0	0
P54460	1	1	0.942734	1	38		0	0	0	0	0	0	0	0
O05413	1	1	1	1	42		0	0	0	0	0	0	0	0
P53557	1	1	0	3.31e-06	424		0	1	0	0	0	0	0	0
O34476	1	1	1	1	69		0	0	0	0	0	0	0	0
O05389	1	1	1	1	19		0	0	0	0	0	0	0	0
P94550	1	1	1	1	74		0	0	0	0	0	0	0	0
P96688	1	1	0.057272	1	151		0	0	0	0	0	0	0	0
O34746	1	1	0	6.457e-05	328		0	1	0	0	0	0	0	0
P94544	1	1	1	1	77		0	0	0	0	0	0	0	0
O32129	1	1	1	1	159		0	0	0	0	0	0	0	0
P39751	1	1	1.2e-07	0.00050811	504		0	1	0	0	0	0	0	0
P42976	1	1	0.00033097	1	106		0	0	0	0	0	0	0	0
O34542	1	1	1	1	10		0	0	0	0	0	0	0	0
O31570	1	1	1.54e-05	1	297		0	0	0	0	0	0	0	0
P42065	1	1	0.0769501	1	87		0	0	0	0	0	0	0	0
O07539	1	1	1	1	19		0	0	0	0	0	0	0	0
P06567	1	1	1	1	21		0	0	0	0	0	0	0	0
O34441	1	1	1	1	55		0	0	0	0	0	0	0	0
P96707	1	1	0.00515393	1	108		0	0	0	0	0	0	0	0
P80880	1	1	1.276e-05	1	256		0	0	0	0	0	0	0	0
O32218	1	1	7e-07	1	162		0	0	0	0	0	0	0	0
Q795Q5	1	1	0.758651	1	25		0	0	0	0	0	0	0	0
P16336	1	1	1	1	38		0	0	0	0	0	0	0	0
O34512	1	1	1	1	62		0	0	0	0	0	0	0	0
O34851	1	1	1	1	23		0	0	0	0	0	0	0	0
P54167	1	1	1	1	158		0	0	0	0	0	0	0	0
P54575	1	1	1	1	42		0	0	0	0	0	0	0	0
P31847	1	1	1	1	49		0	0	0	0	0	0	0	0
P39821	1	1	0.00032277	1	225		0	0	0	0	0	0	0	0
P34957	1	1	1e-07	1	281		0	0	0	0	0	0	0	0
O32047	1	1	1.1e-07	0.630141	129		0	0	0	0	0	0	0	0
O31501	1	1	0	1	238		0	0	0	0	0	0	0	0
contamination_K22E_HUMAN	1	1	0.00785447	1	5354		0	0	0	0	0	0	0	0
contamination_K1C9_HUMAN	1	1	0	1	8611		0	0	0	0	0	0	0	0
contamination_K1C10_HUMAN	1	0.00369328	9.6e-06	1	11119		0	0	0	0	0	0	0	0
contamination_K2C1_HUMAN	1	1	1e-08	1	18634		0	0	0	0	0	0	0	0
P96720	1	1	0.109098	1	141		0	0	0	0	0	0	0	0
O34876	1	1	1	1	33		0	0	0	0	0	0	0	0
O31782	1	1	1	1	47		0	0	0	0	0	0	0	0
P40806	1	1	1	1	39		0	0	0	0	0	0	0	0
P39617	1	1	1	1	32		0	0	0	0	0	0	0	0
P39847	1	1	1	1	41		0	0	0	0	0	0	0	0
O07605	1	1	1	1	74		0	0	0	0	0	0	0	0
O34442	1	1	1	1	20		0	0	0	0	0	0	0	0
P37477	1	1	0	9.9e-07	579		0	1	0	0	0	0	0	0
P34956	1	1	1	1	27		0	0	0	0	0	0	0	0
O34745	1	1	1	1	84		0	0	0	0	0	0	0	0
P45861	1	1	1	1	29		0	0	0	0	0	0	0	0
P37471	1	1	1	1	20		0	0	0	0	0	0	0	0
P54466	1	1	0	0.00012225	864		0	1	0	0	0	0	0	0
P39846	1	1	1	1	31		0	0	0	0	0	0	0	0
O34689	1	1	1	1	46		0	0	0	0	0	0	0	0
P20166	1	1	0	0.0119877	390		0	1	0	0	0	0	0	0
Q05470	1	1	1	1	19		0	0	0	0	0	0	0	0
contamination_TRYP_PIG	1	1	1	1	1572		0	0	0	0	0	0	0	0
P71068	1	1	1	1	17		0	0	0	0	0	0	0	0
P40872	1	1	1	1	22		0	0	0	0	0	0	0	0
P96603	1	1	1	1	43		0	0	0	0	0	0	0	0
O31459	1	1	1	1	14		0	0	0	0	0	0	0	0
contamination_K1C15_SHEEP	1	1	1	1	255		0	0	0	0	0	0	0	0
P13485	1	1	1	1	77		0	0	0	0	0	0	0	0
P42063	1	1	0.985716	1	51		0	0	0	0	0	0	0	0
						SUM	386	493	355	356	61	61	31	325
						Difference		-107	31	30	325	325	355	61
