# Supplementary material for: A guide through the computational analysis of isotope-labeled mass spectrometry-based quantitative proteomics data: an application study
Source: Proteome Sci. 2011 Jun 11;9:30. doi: 10.1186/1477-5956-9-30 (PMC3142201; doi:10.1186/1477-5956-9-30)
Supplement: Additional file 3 — Statistical analysis. Table showing the ANOVA and Kruskal-Wallis test results of all proteins. Proteins are sorted by the ANOVA's p-value in ascending order. The assumption that all values are derived from a normal distribution was investigated using a Shapiro-Wilks test. To analyze the homogeneity of variances of each group a Fligner-Killeen test was performed. All computed p-values where corrected using the method described by Holm (experiment C). [file 1477-5956-9-30-S3.xls]

## Sheet: Tabelle1
Accession	ANOVA adjusted p-values	Fligner-Killeen adjusted p-values	Shapiro-Wilks adjusted p-values	Kruskal-Wallis adjusted p-values	Number of hits		Significant ANOVA?	Significant KW?	Significant ANOVA & KW?	ANOVA & homogenous variances?	ANOVA & residues follow normal distribution?	ANOVA + all conditions: significant?	ANOVA + all conditions & KW: significant?	ANOVA + var & KW: significant?
Cg1451	0	1	1	9.642e-05	215		1	1	1	1	1	1	1	1
Cg0587	0	1	1	5e-08	550		1	1	1	1	1	1	1	1
Cg2705	0	1	0.00871579	0	467		1	1	1	1	0	0	0	1
Cg3096	7e-08	1	1	0.00797439	52		1	1	1	1	1	1	1	1
Cg0577	1.555e-05	1	0.0550186	0.00021875	149		1	1	1	1	1	1	1	1
Cg2410	3.297e-05	1	1	0.0101459	39		1	1	1	1	1	1	1	1
Cg2492	0.00010979	1	1	0.0176555	85		1	1	1	1	1	1	1	1
Cg1787	0.00017226	1	1	0.512185	58		1	0	0	1	1	1	0	0
Cg0949	0.00133829	1	1	1	23		1	0	0	1	1	1	0	0
Cg2833	0.00157972	1	1	0.0341351	90		1	1	1	1	1	1	1	1
Cg0957	0.00173863	1	1	0.00858646	221		1	1	1	1	1	1	1	1
Cg2743	0.00229487	1	1	0.031454	81		1	1	1	1	1	1	1	1
Cg0015	0.0043803	1	1	0.424771	110		1	0	0	1	1	1	0	0
Cg1133	0.00914259	1	1	0.0841116	41		1	0	0	1	1	1	0	0
Cg1333	0.0137623	1	1	0.136376	70		1	0	0	1	1	1	0	0
Cg1794	0.0230753	1	1	0.096825	41		1	0	0	1	1	1	0	0
Cg0868	0.0445975	1	1	0.268204	82		1	0	0	1	1	1	0	0
Cg2644	0.050754	1	1	1	15		0	0	0	0	0	0	0	0
Cg1337	0.050754	1	1	0.0601198	91		0	0	0	0	0	0	0	0
Cg2523	0.055142	1	1	1	34		0	0	0	0	0	0	0	0
Cg2695	0.0614239	1	1	0.300783	62		0	0	0	0	0	0	0	0
Cg1725	0.0627527	1	1	0.0813516	100		0	0	0	0	0	0	0	0
Cg1586	0.0971686	1	1	0.06523	95		0	0	0	0	0	0	0	0
Cg3182	0.101036	1	1	0.447111	43		0	0	0	0	0	0	0	0
Cg0928	0.103609	1	1	1	55		0	0	0	0	0	0	0	0
Cg3178	0.150748	1	1	1	28		0	0	0	0	0	0	0	0
Cg2586	0.164333	1	1	1	43		0	0	0	0	0	0	0	0
Cg3114	0.253528	1	1	1	79		0	0	0	0	0	0	0	0
Cg2137	0.26673	1	1	0.411011	30		0	0	0	0	0	0	0	0
Cg0766	0.317248	1	1	1	32		0	0	0	0	0	0	0	0
Cg2964	0.499497	1	1	1	34		0	0	0	0	0	0	0	0
Cg0703	0.542507	1	1	1	26		0	0	0	0	0	0	0	0
Cg1583	0.580158	1	1	1	43		0	0	0	0	0	0	0	0
Cg2257	0.696923	1	1	1	34		0	0	0	0	0	0	0	0
Cg0802	0.71843	1	1	1	68		0	0	0	0	0	0	0	0
Cg2136	0.892228	1	1	1	55		0	0	0	0	0	0	0	0
Cg2499	1	1	1	1	27		0	0	0	0	0	0	0	0
Cg0359	1	1	1	1	22		0	0	0	0	0	0	0	0
Cg0594	1	1	1	1	27		0	0	0	0	0	0	0	0
Cg3227	1	1	1	1	19		0	0	0	0	0	0	0	0
Cg1366	1	1	1	1	108		0	0	0	0	0	0	0	0
Cg0235	1	1	1	1	13		0	0	0	0	0	0	0	0
Cg1456	1	1	1	1	14		0	0	0	0	0	0	0	0
Cg0953	1	1	1	1	41		0	0	0	0	0	0	0	0
Cg2160	1	1	1	1	16		0	0	0	0	0	0	0	0
Cg3304	1	1	1	1	9		0	0	0	0	0	0	0	0
Cg0841	1	1	1	1	16		0	0	0	0	0	0	0	0
Cg2703	1	1	1	1	38		0	0	0	0	0	0	0	0
Cg0780	1	1	1	1	15		0	0	0	0	0	0	0	0
Cg1563	1	1	1	1	17		0	0	0	0	0	0	0	0
Cg0647	1	1	1	1	11		0	0	0	0	0	0	0	0
Cg0307	1	1	1	1	28		0	0	0	0	0	0	0	0
Cg1763	1	1	1	1	7		0	0	0	0	0	0	0	0
Cg1463	1	1	1	1	27		0	0	0	0	0	0	0	0
Cg1362	1	1	0.104202	1	37		0	0	0	0	0	0	0	0
Cg1435	1	1	1	1	24		0	0	0	0	0	0	0	0
Cg2120	1	1	0.0462902	1	29		0	0	0	0	0	0	0	0
Cg0839	1	1	1	1	45		0	0	0	0	0	0	0	0
Cg3011	1	1	1	1	20		0	0	0	0	0	0	0	0
Cg1001	1	1	0.00037938	0.128051	55		0	0	0	0	0	0	0	0
Cg2342	1	1	1	1	10		0	0	0	0	0	0	0	0
Cg2799	1	1	0.120539	1	14		0	0	0	0	0	0	0	0
Cg0417	1	1	1	1	22		0	0	0	0	0	0	0	0
Cg2192	1	1	0.164715	1	23		0	0	0	0	0	0	0	0
Cg0783	1	1	1	1	51		0	0	0	0	0	0	0	0
Cg2166	1	1	1	1	55		0	0	0	0	0	0	0	0
Cg2403	1	1	1	1	54		0	0	0	0	0	0	0	0
Cg0628	1	1	1	1	9		0	0	0	0	0	0	0	0
Cg1365	1	1	1	1	30		0	0	0	0	0	0	0	0
Cg1046	1	1	1	1	38		0	0	0	0	0	0	0	0
Cg3244	1	1	1	1	10		0	0	0	0	0	0	0	0
Cg3149	1	1	1	1	64		0	0	0	0	0	0	0	0
Cg0598	1	1	1	1	18		0	0	0	0	0	0	0	0
Cg2963	1	1	0.0332935	1	114		0	0	0	0	0	0	0	0
Cg0007	1	1	1	1	44		0	0	0	0	0	0	0	0
Cg1730	1	1	1	1	42		0	0	0	0	0	0	0	0
Cg0736	1	1	1	1	25		0	0	0	0	0	0	0	0
Cg1203	1	1	1	1	23		0	0	0	0	0	0	0	0
Cg0914	1	1	1	1	19		0	0	0	0	0	0	0	0
Cg2141	1	1	1	1	35		0	0	0	0	0	0	0	0
Cg2222	1	1	1	1	23		0	0	0	0	0	0	0	0
Cg0924	1	1	1	1	21		0	0	0	0	0	0	0	0
Cg2424	1	1	1	1	47		0	0	0	0	0	0	0	0
Cg1280	1	1	1	1	63		0	0	0	0	0	0	0	0
Cg2708	1	1	1	1	35		0	0	0	0	0	0	0	0
Cg0629	1	1	1	1	12		0	0	0	0	0	0	0	0
Cg3195	1	1	0.481991	1	51		0	0	0	0	0	0	0	0
Cg3138	1	1	1	1	73		0	0	0	0	0	0	0	0
Cg0438	1	1	1	1	25		0	0	0	0	0	0	0	0
Cg2675	1	1	1	1	39		0	0	0	0	0	0	0	0
Cg3404	1	1	1	1	53		0	0	0	0	0	0	0	0
Cg0446	1	1	1	1	67		0	0	0	0	0	0	0	0
Cg0952	1	1	1	1	14		0	0	0	0	0	0	0	0
Cg0161	1	1	1	1	32		0	0	0	0	0	0	0	0
Cg0791	1	1	1	1	99		0	0	0	0	0	0	0	0
Cg2637	1	1	1	1	48		0	0	0	0	0	0	0	0
Cg2831	1	1	1	1	19		0	0	0	0	0	0	0	0
Cg0737	1	1	1	1	128		0	0	0	0	0	0	0	0
Cg0451	1	1	1	1	17		0	0	0	0	0	0	0	0
Cg2840	1	1	1	1	110		0	0	0	0	0	0	0	0
Cg1790	1	1	1	1	33		0	0	0	0	0	0	0	0
Cg1713	1	1	1	1	22		0	0	0	0	0	0	0	0
Cg1502	1	1	1	1	18		0	0	0	0	0	0	0	0
Cg3014	1	1	1	1	12		0	0	0	0	0	0	0	0
Cg0237	1	1	1	1	23		0	0	0	0	0	0	0	0
Cg1724	1	1	1	1	20		0	0	0	0	0	0	0	0
Cg1418	1	1	1	1	33		0	0	0	0	0	0	0	0
Cg4005	1	1	1	1	28		0	0	0	0	0	0	0	0
Cg2404	1	1	0.190701	1	65		0	0	0	0	0	0	0	0
Cg0602	1	1	1	1	24		0	0	0	0	0	0	0	0
Cg0991	1	1	1	1	62		0	0	0	0	0	0	0	0
Cg1556	1	1	1	1	105		0	0	0	0	0	0	0	0
Cg0631	1	1	1	1	32		0	0	0	0	0	0	0	0
Cg1380	1	1	1	1	57		0	0	0	0	0	0	0	0
Cg2235	1	1	1	1	83		0	0	0	0	0	0	0	0
Cg0564	1	1	1	1	14		0	0	0	0	0	0	0	0
Cg3264	1	1	1	1	31		0	0	0	0	0	0	0	0
Cg1437	1	1	1	1	57		0	0	0	0	0	0	0	0
Cg0582	1	1	1	1	11		0	0	0	0	0	0	0	0
Cg1813	1	1	0.0550186	1	114		0	0	0	0	0	0	0	0
Cg0469	1	1	1	1	13		0	0	0	0	0	0	0	0
Cg1413	1	1	1	1	20		0	0	0	0	0	0	0	0
Cg2291	1	1	1	1	43		0	0	0	0	0	0	0	0
Cg2151	1	1	0.106362	1	66		0	0	0	0	0	0	0	0
Cg1741	1	1	1	1	22		0	0	0	0	0	0	0	0
Cg0583	1	1	0.0880767	1	277		0	0	0	0	0	0	0	0
Cg1656	1	1	0.0279352	1	97		0	0	0	0	0	0	0	0
Cg2678	1	1	0.686007	1	85		0	0	0	0	0	0	0	0
Cg2595	1	1	1	1	10		0	0	0	0	0	0	0	0
Cg1368	1	1	1	1	218		0	0	0	0	0	0	0	0
Cg0600	1	1	0.354482	1	124		0	0	0	0	0	0	0	0
Cg0654	1	1	0.966941	1	158		0	0	0	0	0	0	0	0
Cg2184	1	1	1	1	51		0	0	0	0	0	0	0	0
Cg0350	1	1	1	1	40		0	0	0	0	0	0	0	0
Cg0596	1	1	1	1	110		0	0	0	0	0	0	0	0
Cg2958	1	1	1	1	32		0	0	0	0	0	0	0	0
Cg1840	1	1	1	1	14		0	0	0	0	0	0	0	0
Cg3255	1	1	1	1	13		0	0	0	0	0	0	0	0
Cg3069	1	1	1	1	16		0	0	0	0	0	0	0	0
Cg3192	1	1	1	1	25		0	0	0	0	0	0	0	0
Cg2398	1	1	1	1	15		0	0	0	0	0	0	0	0
Cg1531	1	1	1	1	28		0	0	0	0	0	0	0	0
Cg3107	1	1	1	1	53		0	0	0	0	0	0	0	0
Cg1560	1	1	1	1	37		0	0	0	0	0	0	0	0
Cg2496	1	1	1	1	17		0	0	0	0	0	0	0	0
Cg0060	1	1	1	1	7		0	0	0	0	0	0	0	0
Cg0951	1	1	1	1	14		0	0	0	0	0	0	0	0
Cg1314	1	1	1	1	37		0	0	0	0	0	0	0	0
Cg2167	1	1	1	1	13		0	0	0	0	0	0	0	0
Cg0896	1	1	1	1	40		0	0	0	0	0	0	0	0
Cg1844	1	1	1	1	15		0	0	0	0	0	0	0	0
Cg3019	1	1	1	1	18		0	0	0	0	0	0	0	0
Cg2641	1	1	1	1	23		0	0	0	0	0	0	0	0
Cg0608	1	1	1	1	44		0	0	0	0	0	0	0	0
Cg2953	1	1	1	1	21		0	0	0	0	0	0	0	0
Cg0518	1	1	1	1	9		0	0	0	0	0	0	0	0
Cg2466	1	1	1	1	35		0	0	0	0	0	0	0	0
Cg1806	1	1	1	1	23		0	0	0	0	0	0	0	0
Cg2139	1	1	1	1	8		0	0	0	0	0	0	0	0
Cg0238	1	1	1	1	28		0	0	0	0	0	0	0	0
Cg2780	1	1	0.00179169	1	49		0	0	0	0	0	0	0	0
Cg1764	1	1	1	1	18		0	0	0	0	0	0	0	0
Cg2421	1	1	1	1	46		0	0	0	0	0	0	0	0
Cg2450	1	1	1	1	23		0	0	0	0	0	0	0	0
Cg0012	1	1	1	1	8		0	0	0	0	0	0	0	0
Cg1880	1	1	1	1	13		0	0	0	0	0	0	0	0
Cg1525	1	1	1	1	19		0	0	0	0	0	0	0	0
Cg0576	1	1	1	1	20		0	0	0	0	0	0	0	0
Cg1575	1	1	1	1	16		0	0	0	0	0	0	0	0
Cg0812	1	1	1	1	25		0	0	0	0	0	0	0	0
Cg3079	1	1	1	1	24		0	0	0	0	0	0	0	0
Cg1838	1	1	1	1	21		0	0	0	0	0	0	0	0
Cg2323	1	1	1	1	20		0	0	0	0	0	0	0	0
Cg2849	1	1	1	1	8		0	0	0	0	0	0	0	0
Cg1737	1	1	1	1	24		0	0	0	0	0	0	0	0
Cg1354	1	1	1	1	20		0	0	0	0	0	0	0	0
Cg3046	1	1	1	1	6		0	0	0	0	0	0	0	0
Cg1753	1	1	1	1	16		0	0	0	0	0	0	0	0
Cg0129	1	1	1	1	20		0	0	0	0	0	0	0	0
Cg2471	1	1	1	1	6		0	0	0	0	0	0	0	0
Cg3323	1	1	1	1	10		0	0	0	0	0	0	0	0
Cg1290	1	0.968622	1	1	78		0	0	0	0	0	0	0	0
Cg0848	1	1	1	1	14		0	0	0	0	0	0	0	0
Cg3101	1	1	1	1	24		0	0	0	0	0	0	0	0
Cg1537	1	1	1	1	86		0	0	0	0	0	0	0	0
Cg0756	1	1	0.0761793	1	114		0	0	0	0	0	0	0	0
Cg0447	1	1	1	1	8		0	0	0	0	0	0	0	0
Cg2984	1	1	1	1	19		0	0	0	0	0	0	0	0
Cg0233	1	1	1	1	22		0	0	0	0	0	0	0	0
Cg0673	1	1	1	1	32		0	0	0	0	0	0	0	0
Cg0752	1	1	1	1	26		0	0	0	0	0	0	0	0
Cg1367	1	1	1	1	61		0	0	0	0	0	0	0	0
Cg1827	1	1	1	1	16		0	0	0	0	0	0	0	0
Cg0414	1	1	1	1	66		0	0	0	0	0	0	0	0
Cg1903	1	1	1	1	12		0	0	0	0	0	0	0	0
Cg0419	1	1	0.832468	1	39		0	0	0	0	0	0	0	0
						SUM	17	10	10	17	16	16	9	10
						Difference		7	7	0	1	1	8	7
