# Supplementary material for: A guide through the computational analysis of isotope-labeled mass spectrometry-based quantitative proteomics data: an application study
Source: Proteome Sci. 2011 Jun 11;9:30. doi: 10.1186/1477-5956-9-30 (PMC3142201; doi:10.1186/1477-5956-9-30)
Supplement: Additional file 5 — Cluster validation. Comparison of clustering results having equally sized partitions produced by different cluster algorithms using the adjusted Rand index (experiment A). [file 1477-5956-9-30-S5.xls]

## Sheet: CRAND
Comparison of clustering results having equally sized partitions produced by different cluster algorithms using the adjusted Rand index
				Similarity:	> 0.4	> 0.5	> 0.6
Algorithms compared	Cluster sizes									Algorithms compared	Cluster sizes										Algorithms compared	Cluster sizes										Algorithms compared	Cluster sizes										Algorithms compared	Cluster sizes
Ward/euclidean	2	3	4	5	6	7	8	9	10	Ward/euclidean	11	12	13	14	15	16	17	18	19	20	Ward/euclidean	21	22	23	24	25	26	27	28	29	30	Ward/euclidean	31	32	33	34	35	36	37	38	39	40	Ward/euclidean	41	42	43	44	45	46
Average/euclidean	0.0149308	0.0962305	0.0763981	0.0722262	0.0664505	0.0500708	0.052643	0.0584711	0.0722839	Average/euclidean	0.101383	0.0762059	0.0687986	0.071127	0.0720477	0.0676666	0.0671505	0.14878	0.285898	0.285054	Average/euclidean	0.281776	0.268288	0.265539	0.239689	0.207993	0.209652	0.210632	0.200686	0.199129	0.160255	Average/euclidean	0.161724	0.161259	0.175929	0.174855	0.232726	0.243795	0.249639	0.237437	0.237808	0.256498	Average/euclidean	0.260958	0.261031	0.257305	0.263298	0.26668	0.265831
Average/uncentered pearson	0.0025326	0.0352944	0.17772	0.0782658	0.233376	0.251099	0.265357	0.42824	0.342127	Average/uncentered pearson	0.338871	0.368985	0.369467	0.366426	0.385717	0.351526	0.353929	0.350403	0.357794	0.362261	Average/uncentered pearson	0.330802	0.310092	0.323281	0.290625	0.272234	0.275124	0.275366	0.284241	0.313867	0.313897	Average/uncentered pearson	0.307973	0.309463	0.312034	0.306106	0.296327	0.29831	0.29815	0.295448	0.297935	0.287277	Average/uncentered pearson	0.293996	0.292548	0.295569	0.293848	0.288156	0.287891
Average/pearson correlation	-0.00361342	0.00308553	0.14378	0.0288349	-0.0234762	0.130793	0.134038	0.128113	0.214153	Average/pearson correlation	0.220004	0.254373	0.241663	0.242262	0.24025	0.206879	0.186186	0.169334	0.191708	0.193806	Average/pearson correlation	0.179351	0.134848	0.137042	0.130868	0.143285	0.163936	0.171917	0.179786	0.179875	0.188862	Average/pearson correlation	0.185895	0.183849	0.179006	0.166878	0.169742	0.162832	0.157392	0.147795	0.147692	0.134834	Average/pearson correlation	0.137523	0.138463	0.136042	0.134757	0.138887	0.138016
Complete/euclidean	0.0149308	0.0960029	0.0767213	0.0722262	0.185513	0.36457	0.353456	0.357777	0.242287	Complete/euclidean	0.280025	0.274072	0.268042	0.267279	0.385475	0.384154	0.406895	0.405453	0.404492	0.408776	Complete/euclidean	0.401407	0.39954	0.406743	0.422869	0.311757	0.33746	0.338943	0.350943	0.353833	0.275683	Complete/euclidean	0.40055	0.402659	0.417198	0.424202	0.440439	0.443049	0.458334	0.464546	0.442326	0.450213	Complete/euclidean	0.463513	0.469593	0.473481	0.47599	0.476085	0.477693
Single/euclidean	0.0025326	0.0377871	0.0763981	0.056175	0.0458399	0.039513	0.0410293	0.0526792	0.0302663	Single/euclidean	0.0335366	0.0298135	0.0271734	0.0346471	0.035148	0.0340387	0.0341505	0.0380917	0.0362498	0.0349207	Single/euclidean	0.0362843	0.0361117	0.0387328	0.036404	0.0255263	0.026386	0.028596	0.026978	0.0277595	0.021809	Single/euclidean	0.0237343	0.0241542	0.0254291	0.0260663	0.0255684	0.0253531	0.0258366	0.0246343	0.0263794	0.0284386	Single/euclidean	0.0276174	0.0286383	0.0298723	0.033926	0.0352268	0.0352605
KMeans	0.0149308	0.748509	0.557155	0.674942	0.553882	0.461423	0.615183	0.584244	0.493171	KMeans	0.440918	0.47572	0.529188	0.474607	0.59107	0.469752	0.561048	0.474873	0.416002	0.404042	KMeans	0.477488	0.346278	0.418222	0.519519	0.325467	0.397774	0.427922	0.380989	0.371412	0.450105	KMeans	0.433351	0.497633	0.375995	0.485888	0.551508	0.395551	0.471489	0.497106	0.47312	0.410665	KMeans	0.433009	0.482084	0.602288	0.510902	0.460865	0.589073
Neural Gas	0.0149308	0.521087	0.643499	0.602261	0.753479	0.463333	0.571792	0.652475	0.506033	Neural Gas	0.42228	0.522462	0.466367	0.463654	0.424961	0.489103	0.513241	0.433092	0.528033	0.537078	Neural Gas	0.427898	0.365139	0.47406	0.426172	0.468443	0.347193	0.514523	0.41278	0.358813	0.455294	Neural Gas	0.45354	0.418516	0.413984	0.347053	0.377629	0.373942	0.426663	0.459366	0.388127	0.457823	Neural Gas	0.355635	0.398402	0.412642	0.369227	0.427593	0.565282
Fuzzy C-Means	0.505208	0.500164	0.46362	0.417081	0.345049	0.310485	0.430374	0.358484	0.425048	Fuzzy C-Means	0.367993	0.41168	0.331703	0.32357	0.354399	0.301731	0.312	0.274177	0.286331	0.255235	Fuzzy C-Means	0.25889	0.26488	0.290476	0.362149	0.323922	0.352316	0.360338	0.300444	0.320094	0.366491	Fuzzy C-Means	0.32307	0.401911	0.405847	0.318816	0.385853	0.431515	0.392769	0.400241	0.322103	0.374621	Fuzzy C-Means	0.374077	0.355105	0.380386	0.313735	0.435633	0.377306
Average/euclidean	2	3	4	5	6	7	8	9	10	Average/euclidean	11	12	13	14	15	16	17	18	19	20	Average/euclidean	21	22	23	24	25	26	27	28	29	30	Average/euclidean	31	32	33	34	35	36	37	38	39	40	Average/euclidean	41	42	43	44	45	46
Average/uncentered pearson	-0.00874624	0.12071	0.155467	0.0733538	0.0654608	0.0645113	0.0629693	0.0392208	0.104971	Average/uncentered pearson	0.152574	0.153774	0.154646	0.169638	0.145244	0.14683	0.150047	0.280905	0.361937	0.356654	Average/uncentered pearson	0.236728	0.232154	0.230155	0.227987	0.23106	0.242251	0.240361	0.239853	0.18467	0.186635	Average/uncentered pearson	0.185389	0.162941	0.149319	0.147575	0.198693	0.208387	0.209697	0.205837	0.180197	0.199008	Average/uncentered pearson	0.199666	0.20003	0.201392	0.182892	0.149763	0.148967
Average/pearson correlation	-0.0380538	-0.0392393	-0.017306	-0.00255212	0.00933281	0.000449057	-0.00301453	-0.00148254	0.0345156	Average/pearson correlation	0.0191354	0.0181979	0.0170565	0.026923	0.0263841	0.0299167	0.0376342	0.0816184	0.115837	0.112825	Average/pearson correlation	0.104397	0.0888954	0.089076	0.0872578	0.121228	0.106251	0.094279	0.094191	0.0944845	0.0916481	Average/pearson correlation	0.0902603	0.0897524	0.0684834	0.0712297	0.0737877	0.0658254	0.0549715	0.0453102	0.0454473	0.0592377	Average/pearson correlation	0.0597337	0.059362	0.0568485	0.0507376	0.0508464	0.0499111
Complete/euclidean	1	0.997706	0.82274	0.99832	0.491903	0.116608	0.111786	0.112012	0.217471	Complete/euclidean	0.264763	0.257504	0.258146	0.260495	0.146334	0.153111	0.145556	0.251349	0.487966	0.489904	Complete/euclidean	0.484653	0.488244	0.491473	0.49816	0.492995	0.535077	0.534878	0.535519	0.534392	0.536356	Complete/euclidean	0.361422	0.361079	0.377511	0.373708	0.494332	0.508166	0.502581	0.505302	0.495311	0.552687	Complete/euclidean	0.557761	0.560581	0.561186	0.567051	0.569132	0.56953
Single/euclidean	0.320112	0.559457	1	0.82441	0.756144	0.848012	0.865895	0.936599	0.611965	Single/euclidean	0.455146	0.523569	0.559249	0.586831	0.618487	0.64826	0.649073	0.407186	0.205281	0.215993	Single/euclidean	0.223431	0.231098	0.242619	0.253892	0.217812	0.217359	0.226681	0.236258	0.246215	0.265661	Single/euclidean	0.265778	0.26602	0.254965	0.26592	0.192003	0.192003	0.193854	0.195118	0.199787	0.179198	Single/euclidean	0.182052	0.192008	0.197451	0.209611	0.216954	0.21702
KMeans	1	0.102847	0.0740891	0.0744261	0.0666987	0.0615071	0.0596935	0.0430206	0.109315	KMeans	0.080908	0.093252	0.0885811	0.0776495	0.0701708	0.0673993	0.0598172	0.136938	0.233118	0.238111	KMeans	0.222891	0.193668	0.221288	0.233853	0.187564	0.214901	0.204018	0.175702	0.201418	0.194975	KMeans	0.188014	0.16988	0.196374	0.164683	0.227186	0.235798	0.240754	0.207873	0.220067	0.239976	KMeans	0.267899	0.229147	0.26139	0.246073	0.213182	0.275776
Neural Gas	1	0.107119	0.0655638	0.0704313	0.0736821	0.0360914	0.0375678	0.0424398	0.0814264	Neural Gas	0.110717	0.0948116	0.0761167	0.0820836	0.0744934	0.0680164	0.0715309	0.118392	0.254765	0.261166	Neural Gas	0.219399	0.196154	0.204411	0.183201	0.21141	0.227384	0.223845	0.219724	0.215968	0.222774	Neural Gas	0.191036	0.190308	0.19992	0.18639	0.228326	0.238285	0.241679	0.218811	0.234787	0.236308	Neural Gas	0.281628	0.241673	0.263545	0.212352	0.190005	0.210421
Fuzzy C-Means	0.0405232	0.0374543	0.0514953	0.0377722	0.00715471	0.0159902	0.00976015	0.014429	0.0264914	Fuzzy C-Means	0.0430136	0.037174	0.0376096	0.0304082	0.0311628	0.0251436	0.0275687	0.0482686	0.150372	0.155093	Fuzzy C-Means	0.109664	0.111979	0.134992	0.127975	0.119442	0.118763	0.150712	0.102496	0.130302	0.115562	Fuzzy C-Means	0.0880342	0.0929008	0.107118	0.0959323	0.149423	0.148824	0.161972	0.127193	0.11982	0.156019	Fuzzy C-Means	0.18628	0.130618	0.1359	0.167503	0.133161	0.139384
Average/uncentered pearson	2	3	4	5	6	7	8	9	10	Average/uncentered pearson	11	12	13	14	15	16	17	18	19	20	Average/uncentered pearson	21	22	23	24	25	26	27	28	29	30	Average/uncentered pearson	31	32	33	34	35	36	37	38	39	40	Average/uncentered pearson	41	42	43	44	45	46
Average/pearson correlation	0.080993	-0.0356778	0.175744	0.340833	0.256886	0.314387	0.32724	0.245955	0.223996	Average/pearson correlation	0.226141	0.225899	0.223572	0.223457	0.263304	0.250839	0.226668	0.198195	0.192201	0.20084	Average/pearson correlation	0.251672	0.25253	0.242807	0.242811	0.268671	0.285089	0.253339	0.253395	0.270637	0.271191	Average/pearson correlation	0.270822	0.255379	0.25668	0.255438	0.252585	0.254633	0.251971	0.253103	0.271432	0.271206	Average/pearson correlation	0.270587	0.271446	0.270459	0.25514	0.263875	0.265311
Complete/euclidean	-0.00874624	0.121164	0.135456	0.0738492	0.181356	0.189005	0.196806	0.269627	0.306587	Complete/euclidean	0.318322	0.359648	0.360499	0.360616	0.379957	0.37978	0.398966	0.408894	0.389749	0.393146	Complete/euclidean	0.288518	0.287434	0.270928	0.278854	0.234079	0.249544	0.24803	0.248895	0.208634	0.207126	Complete/euclidean	0.27322	0.278825	0.286117	0.278575	0.287087	0.284168	0.290792	0.287015	0.25548	0.260007	Complete/euclidean	0.25839	0.261543	0.259959	0.259613	0.234158	0.231874
Single/euclidean	-0.00534759	0.0669973	0.155467	0.0902979	0.0425897	0.046834	0.0600254	0.0445588	0.0380633	Single/euclidean	0.0447508	0.056594	0.0610082	0.0754825	0.0704072	0.0788344	0.0762478	0.0780843	0.0795031	0.0824715	Single/euclidean	0.0430369	0.0457253	0.0477206	0.0504916	0.0401043	0.0373927	0.0394753	0.0414535	0.0255875	0.0276961	Single/euclidean	0.027107	0.0242753	0.0251628	0.0264009	0.0287783	0.0319243	0.0324298	0.0329554	0.0279493	0.0315935	Single/euclidean	0.0303877	0.0328184	0.0346472	0.0341921	0.0294566	0.0296066
KMeans	-0.00874624	0.0261795	0.0321264	0.146237	0.293135	0.274562	0.328929	0.373369	0.445417	KMeans	0.356198	0.434384	0.460562	0.358349	0.332705	0.328738	0.369168	0.293656	0.220097	0.30493	KMeans	0.286953	0.34653	0.35327	0.27636	0.327777	0.365825	0.341098	0.305943	0.296899	0.40796	KMeans	0.344813	0.32433	0.384548	0.391318	0.339715	0.361638	0.328325	0.315687	0.29493	0.310383	KMeans	0.353874	0.325593	0.317178	0.2994	0.348268	0.284353
Neural Gas	-0.00874624	0.0838548	0.317261	0.199625	0.178245	0.15132	0.170932	0.36695	0.31265	Neural Gas	0.355551	0.369403	0.354127	0.387802	0.31172	0.338585	0.278912	0.327701	0.269169	0.357389	Neural Gas	0.362556	0.273031	0.269414	0.38522	0.290272	0.326019	0.277515	0.307031	0.296792	0.33148	Neural Gas	0.31487	0.36992	0.288885	0.339079	0.347902	0.332907	0.282007	0.246346	0.252907	0.281413	Neural Gas	0.36222	0.334542	0.35355	0.318684	0.248733	0.273402
Fuzzy C-Means	-0.00446319	0.270666	0.146573	0.0415808	0.217836	0.202158	0.201421	0.305355	0.289405	Fuzzy C-Means	0.265321	0.256299	0.197157	0.217409	0.19215	0.209543	0.192046	0.164165	0.178307	0.166297	Fuzzy C-Means	0.216374	0.191662	0.206514	0.22355	0.200691	0.194434	0.205763	0.199604	0.26748	0.228231	Fuzzy C-Means	0.226295	0.299331	0.261971	0.330884	0.279091	0.303065	0.296856	0.29014	0.261727	0.240213	Fuzzy C-Means	0.312227	0.253814	0.23019	0.240569	0.247321	0.218378
Average/pearson correlation	2	3	4	5	6	7	8	9	10	Average/pearson correlation	11	12	13	14	15	16	17	18	19	20	Average/pearson correlation	21	22	23	24	25	26	27	28	29	30	Average/pearson correlation	31	32	33	34	35	36	37	38	39	40	Average/pearson correlation	41	42	43	44	45	46
Complete/euclidean	-0.0380538	-0.0394561	-0.00161398	-0.00291619	0.0931348	0.0328694	0.0283334	0.0246458	0.0598674	Complete/euclidean	0.0808011	0.0903044	0.0882128	0.08931	0.160792	0.154267	0.159723	0.15435	0.0855573	0.0839647	Complete/euclidean	0.083096	0.0824279	0.0737499	0.0777358	0.0488339	0.0625985	0.0730969	0.0728233	0.0728239	0.0740345	Complete/euclidean	0.10525	0.104407	0.106084	0.104089	0.105259	0.102952	0.100016	0.0939303	0.0966026	0.0971694	Complete/euclidean	0.0993053	0.101089	0.0956827	0.0931715	0.0918556	0.0913645
Single/euclidean	-0.00910572	-0.0166263	-0.017306	-0.0182655	-0.0142767	-0.00723376	-0.00433434	0.00213149	0.00863745	Single/euclidean	0.0106601	0.0181017	0.0162258	0.0204319	0.0173698	0.0264846	0.0216142	0.0232796	0.0129119	0.00921217	Single/euclidean	0.00982898	0.01274	0.0134511	0.0153777	0.0112089	0.0048726	0.0122482	0.0115958	0.0127989	0.0121283	Single/euclidean	0.0117263	0.011479	0.0109184	0.0103261	0.0117604	0.0118927	0.00688788	0.00630498	0.00383767	0.00496127	Single/euclidean	0.00267393	0.00532024	0.00738857	0.00965759	0.0104788	0.0108318
KMeans	-0.0380538	-0.0381795	-0.026173	0.00161555	0.071017	0.169782	0.188983	0.166728	0.158178	KMeans	0.202232	0.220477	0.19812	0.210719	0.179346	0.170955	0.207972	0.199858	0.157329	0.209979	KMeans	0.184578	0.209511	0.178184	0.192181	0.192597	0.19592	0.202422	0.221293	0.191904	0.229133	KMeans	0.191198	0.20159	0.23127	0.202041	0.164529	0.167209	0.194047	0.145612	0.187533	0.17141	KMeans	0.188469	0.18617	0.15805	0.186748	0.170186	0.147312
Neural Gas	-0.0380538	-0.058898	0.156507	0.0419554	-0.0299298	0.174604	0.130498	0.113081	0.205224	Neural Gas	0.22074	0.222902	0.189882	0.184613	0.258344	0.208864	0.16304	0.1971	0.185247	0.14292	Neural Gas	0.209583	0.162633	0.172725	0.174876	0.12763	0.20768	0.181853	0.215822	0.19598	0.201185	Neural Gas	0.226721	0.188464	0.208555	0.159722	0.148894	0.166606	0.160774	0.164945	0.13826	0.16667	Neural Gas	0.14837	0.155415	0.158266	0.177481	0.116086	0.140737
Fuzzy C-Means	-0.0448616	-0.0649658	0.155306	0.123258	0.173778	0.254948	0.249029	0.207253	0.242703	Fuzzy C-Means	0.250014	0.273342	0.220161	0.195197	0.216585	0.191435	0.199381	0.170114	0.183174	0.174463	Fuzzy C-Means	0.143995	0.184734	0.188505	0.178961	0.157684	0.154624	0.195548	0.169805	0.160616	0.227517	Fuzzy C-Means	0.197283	0.150792	0.165935	0.183718	0.182293	0.18759	0.158174	0.14988	0.186264	0.153494	Fuzzy C-Means	0.151491	0.134981	0.148375	0.170524	0.105755	0.159214
Complete/euclidean	2	3	4	5	6	7	8	9	10	Complete/euclidean	11	12	13	14	15	16	17	18	19	20	Complete/euclidean	21	22	23	24	25	26	27	28	29	30	Complete/euclidean	31	32	33	34	35	36	37	38	39	40	Complete/euclidean	41	42	43	44	45	46
Single/euclidean	0.320112	0.558535	0.82274	0.82441	0.336325	0.0890963	0.102823	0.116842	0.0932826	Single/euclidean	0.104412	0.106741	0.114193	0.132834	0.0760324	0.0774389	0.0751656	0.0806124	0.0768465	0.0833912	Single/euclidean	0.0864434	0.0917028	0.0959291	0.095249	0.0937237	0.0861943	0.0904271	0.0948324	0.0969344	0.107437	Single/euclidean	0.0650809	0.0653966	0.0662549	0.0697299	0.0671856	0.0705196	0.0709708	0.0713856	0.0721169	0.0757574	Single/euclidean	0.0761954	0.0802747	0.0832103	0.0922323	0.0948316	0.094991
KMeans	1	0.102619	0.0949384	0.0744261	0.178204	0.539385	0.509847	0.401762	0.498917	KMeans	0.272857	0.384305	0.39774	0.349247	0.39145	0.371749	0.396589	0.331138	0.31698	0.325977	KMeans	0.316858	0.237422	0.28223	0.328731	0.251023	0.292876	0.272	0.239572	0.297634	0.242234	KMeans	0.351994	0.325803	0.3018	0.304149	0.379881	0.306945	0.33911	0.316631	0.339703	0.3045	KMeans	0.375596	0.338765	0.367761	0.337586	0.335283	0.381026
Neural Gas	1	0.106892	0.0700466	0.0704313	0.209065	0.303075	0.388552	0.438472	0.401074	Neural Gas	0.371079	0.381889	0.345274	0.331928	0.362756	0.402388	0.373441	0.327242	0.33391	0.345057	Neural Gas	0.269213	0.239648	0.291644	0.279114	0.301251	0.322253	0.316725	0.322558	0.334265	0.317912	Neural Gas	0.303575	0.35774	0.274455	0.309337	0.336425	0.276567	0.34804	0.31253	0.300996	0.286166	Neural Gas	0.302004	0.302635	0.391533	0.321525	0.272727	0.324166
Fuzzy C-Means	0.0405232	0.0376104	0.0583147	0.0377722	0.0377869	0.235715	0.229222	0.194394	0.208393	Fuzzy C-Means	0.198395	0.209921	0.174013	0.198446	0.246609	0.196861	0.233515	0.19004	0.188751	0.193643	Fuzzy C-Means	0.161836	0.186232	0.166216	0.17363	0.175866	0.187689	0.217784	0.161157	0.204838	0.159872	Fuzzy C-Means	0.185066	0.219997	0.205679	0.211066	0.217075	0.210681	0.234253	0.219778	0.240171	0.198445	Fuzzy C-Means	0.249994	0.205103	0.229721	0.261057	0.215002	0.221664
Single/euclidean	2	3	4	5	6	7	8	9	10	Single/euclidean	11	12	13	14	15	16	17	18	19	20	Single/euclidean	21	22	23	24	25	26	27	28	29	30	Single/euclidean	31	32	33	34	35	36	37	38	39	40	Single/euclidean	41	42	43	44	45	46
KMeans	0.320112	0.0405138	0.0740891	0.057805	0.0452257	0.0462382	0.0480403	0.0394711	0.0491384	KMeans	0.026231	0.038436	0.0377853	0.0354268	0.0349057	0.0347233	0.0295744	0.0366097	0.0272635	0.0272961	KMeans	0.0337068	0.0287069	0.0348482	0.0383321	0.0242133	0.0243628	0.030126	0.0270887	0.0305662	0.0299815	KMeans	0.0299239	0.0285142	0.0294735	0.0265845	0.0285675	0.031058	0.0294031	0.0207319	0.0264423	0.0310726	KMeans	0.0345278	0.0231761	0.0274389	0.0312016	0.0297623	0.0355811
Neural Gas	0.320112	0.0422807	0.0655638	0.0543158	0.050299	0.0284912	0.0315342	0.0389659	0.0344535	Neural Gas	0.0378604	0.0401709	0.0332694	0.0399	0.0348761	0.0330138	0.0349216	0.0316959	0.0362848	0.0349926	Neural Gas	0.0314024	0.0278932	0.0299877	0.0301883	0.0306519	0.0341381	0.032404	0.0326967	0.0360459	0.0344815	Neural Gas	0.0318874	0.0324174	0.0333832	0.0307743	0.030209	0.0336344	0.0296173	0.0306338	0.0312259	0.0292582	Neural Gas	0.0344056	0.030869	0.0322982	0.029248	0.0286536	0.0311608
Fuzzy C-Means	0.00769738	0.0161183	0.0514953	0.0338107	0.00422443	0.014115	0.00849252	0.01533	0.00856373	Fuzzy C-Means	0.0056287	0.00731029	0.00626439	0.00644466	0.0139854	0.00818234	0.0135813	0.00777719	0.0102456	0.0164448	Fuzzy C-Means	0.0114696	0.010399	0.0197114	0.016066	0.0143846	0.0102581	0.0190132	0.0143693	0.0128284	0.0144016	Fuzzy C-Means	0.00728227	0.0129343	0.0089346	0.0090629	0.0128378	0.00926083	0.0178816	0.00972473	0.00995309	0.0161017	Fuzzy C-Means	0.0192331	0.0117356	0.00900412	0.0135657	0.0136775	0.015417
KMeans	2	3	4	5	6	7	8	9	10	KMeans	11	12	13	14	15	16	17	18	19	20	KMeans	21	22	23	24	25	26	27	28	29	30	KMeans	31	32	33	34	35	36	37	38	39	40	KMeans	41	42	43	44	45	46
Neural Gas	1	0.696005	0.591609	0.899427	0.612316	0.477395	0.635926	0.81807	0.691173	Neural Gas	0.483847	0.606781	0.487327	0.547042	0.472986	0.707247	0.645241	0.438492	0.560074	0.458094	Neural Gas	0.581791	0.440659	0.440043	0.40811	0.330292	0.559717	0.480514	0.349053	0.404571	0.409703	Neural Gas	0.484885	0.455134	0.616182	0.409247	0.413939	0.434578	0.566985	0.512585	0.358746	0.521568	Neural Gas	0.463956	0.487877	0.387283	0.369879	0.328628	0.540994
Fuzzy C-Means	0.0405232	0.647112	0.480316	0.472694	0.360829	0.426829	0.367389	0.411078	0.379438	Fuzzy C-Means	0.392434	0.371526	0.295694	0.406759	0.417124	0.377592	0.398402	0.332635	0.403649	0.356532	Fuzzy C-Means	0.325545	0.398878	0.369136	0.462921	0.441708	0.385554	0.300514	0.312058	0.367318	0.338314	Fuzzy C-Means	0.276505	0.381881	0.387938	0.294657	0.363372	0.323493	0.343833	0.361279	0.276128	0.344394	Fuzzy C-Means	0.408203	0.360564	0.372732	0.340136	0.405248	0.373265
Neural Gas	2	3	4	5	6	7	8	9	10	Neural Gas	11	12	13	14	15	16	17	18	19	20	Neural Gas	21	22	23	24	25	26	27	28	29	30	Neural Gas	31	32	33	34	35	36	37	38	39	40	Neural Gas	41	42	43	44	45	46
Fuzzy C-Means	0.0405232	0.604616	0.589279	0.451951	0.300981	0.393577	0.496332	0.410314	0.563072	Fuzzy C-Means	0.358106	0.457931	0.382667	0.42635	0.400853	0.315661	0.382512	0.321784	0.323102	0.384782	Fuzzy C-Means	0.33813	0.361922	0.346018	0.354503	0.332545	0.314752	0.339978	0.245962	0.299697	0.298283	Fuzzy C-Means	0.326126	0.318893	0.380884	0.32094	0.300556	0.318685	0.374819	0.280723	0.277107	0.325996	Fuzzy C-Means	0.337525	0.326498	0.297601	0.284674	0.360578	0.298662
[truncated: 4 more columns]

## Sheet: CRAND 0-50
	Ward/euclidean	Average/euclidean	Average/uncentered pearson	Average/pearson correlation	Complete/euclidean	Single/euclidean	KMeans	Neural Gas	Fuzzy C-Means
Ward/euclidean	1	0.179223	0.2921	0.152617	0.366572	0.0331567	0.477976	0.452284	0.357273
Average/euclidean	0.179223	1	0.173309	0.0528063	0.466028	0.374383	0.186105	0.189414	0.0955347
Average/uncentered pearson	0.2921	0.173309	1	0.245032	0.264169	0.0458961	0.308519	0.291029	0.228302
Average/pearson correlation	0.152617	0.0528063	0.245032	1	0.0814919	0.00827897	0.165561	0.157038	0.170079
Complete/euclidean	0.366572	0.466028	0.264169	0.0814919	1	0.137927	0.334192	0.324162	0.189823
Single/euclidean	0.0331567	0.374383	0.0458961	0.00827897	0.137927	1	0.0391674	0.0403113	0.0134689
KMeans	0.477976	0.186105	0.308519	0.165561	0.334192	0.0391674	1	0.513728	0.366939
Neural Gas	0.452284	0.189414	0.291029	0.157038	0.324162	0.0403113	0.513728	1	0.349738
Fuzzy C-Means	0.357273	0.0955347	0.228302	0.170079	0.189823	0.0134689	0.366939	0.349738	1
