# Supplementary material for: A guide through the computational analysis of isotope-labeled mass spectrometry-based quantitative proteomics data: an application study
Source: Proteome Sci. 2011 Jun 11;9:30. doi: 10.1186/1477-5956-9-30 (PMC3142201; doi:10.1186/1477-5956-9-30)
Supplement: Additional file 6 — Cluster validation. Comparison of clustering results having equally sized partitions produced by different cluster algorithms using the adjusted Rand index (experiment B). [file 1477-5956-9-30-S6.xls]

## Sheet: CRAND
Comparison of clustering results having equally sized partitions produced by different cluster algorithms using the adjusted Rand index
				Similarity:	> 0.4	> 0.5	> 0.6
Algorithms compared	Cluster sizes									Algorithms compared	Cluster sizes										Algorithms compared	Cluster sizes										Algorithms compared	Cluster sizes										Algorithms compared	Cluster sizes
Ward/euclidean	2	3	4	5	6	7	8	9	10	Ward/euclidean	11	12	13	14	15	16	17	18	19	20	Ward/euclidean	21	22	23	24	25	26	27	28	29	30	Ward/euclidean	31	32	33	34	35	36	37	38	39	40	Ward/euclidean	41	42	43	44	45	46
Average/euclidean	-0.00919254	0.0136964	0.00347928	0.0191741	0.0108377	0.0171631	0.0276547	0.0503148	0.0441915	Average/euclidean	0.0415263	0.0402893	0.0384403	0.0453347	0.043483	0.0438538	0.0499761	0.0298923	0.0293751	0.0322915	Average/euclidean	0.0331388	0.0333801	0.027933	0.0270985	0.0280092	0.0273145	0.0238772	0.0288022	0.029068	0.0238271	Average/euclidean	0.0216806	0.0211268	0.0205459	0.0201842	0.0207386	0.0209436	0.0195963	0.0195949	0.0219687	0.0223445	Average/euclidean	0.0212423	0.0204193	0.020431	0.0205927	0.0207382	0.0203232
Average/uncentered pearson	0.149296	0.0163941	0.00885462	0.0285946	0.0158576	0.178276	0.207116	0.192152	0.183964	Average/uncentered pearson	0.193099	0.191995	0.190648	0.187667	0.183215	0.183534	0.222386	0.202197	0.204142	0.195295	Average/uncentered pearson	0.195787	0.195115	0.218751	0.21519	0.211248	0.213705	0.213192	0.222627	0.22275	0.208101	Average/uncentered pearson	0.208351	0.204459	0.203225	0.204481	0.204514	0.231334	0.227317	0.229555	0.223174	0.223221	Average/uncentered pearson	0.218217	0.218722	0.218518	0.233628	0.233713	0.230786
Average/pearson correlation	0.142135	0.0243691	0.0207811	0.0462029	0.0179585	0.0213719	0.23594	0.22418	0.205917	Average/pearson correlation	0.226516	0.228697	0.230638	0.22782	0.258417	0.25875	0.254894	0.158034	0.164513	0.163938	Average/pearson correlation	0.164506	0.163914	0.130988	0.132234	0.165397	0.166143	0.159901	0.15995	0.162409	0.128725	Average/pearson correlation	0.116192	0.116566	0.165751	0.166915	0.167463	0.166989	0.171735	0.171092	0.170127	0.170567	Average/pearson correlation	0.166845	0.16458	0.17704	0.177524	0.177359	0.172735
Complete/euclidean	-0.00919254	0.173029	0.151641	0.161143	0.0793272	0.087942	0.0758377	0.0789183	0.0859909	Complete/euclidean	0.0839632	0.167628	0.168714	0.171016	0.175146	0.184495	0.186397	0.103274	0.111263	0.11351	Complete/euclidean	0.114511	0.153241	0.129018	0.131614	0.132518	0.133809	0.128125	0.127872	0.128189	0.10523	Complete/euclidean	0.104906	0.105904	0.10371	0.10031	0.102949	0.102777	0.101821	0.103085	0.103238	0.103551	Complete/euclidean	0.102951	0.102312	0.102439	0.103357	0.133422	0.134902
Single/euclidean	0.0214841	0.00217698	-0.00307014	0.0127945	0.00740331	0.00859155	0.00781321	0.00714711	0.00665143	Single/euclidean	0.00662472	0.00720241	0.00715743	0.00884497	0.00908278	0.00972735	0.00978464	0.00642709	0.00683978	0.00732234	Single/euclidean	0.00809393	0.00816659	0.00714583	0.00714888	0.00736898	0.00762826	0.00686072	0.0071179	0.00766492	0.00677569	Single/euclidean	0.0069036	0.00717878	0.00722711	0.00734105	0.00733376	0.00745537	0.00707996	0.00705027	0.00682279	0.00709657	Single/euclidean	0.00676957	0.00655612	0.00698021	0.00710332	0.0071807	0.00720134
KMeans	0.539785	0.20707	0.376153	0.519326	0.289004	0.246404	0.224432	0.356184	0.375311	KMeans	0.438456	0.364349	0.478523	0.497601	0.539379	0.444536	0.424614	0.370141	0.402656	0.379929	KMeans	0.332202	0.360486	0.322873	0.333639	0.337565	0.350311	0.380986	0.325182	0.336781	0.251562	KMeans	0.342703	0.30946	0.268614	0.313271	0.283338	0.36267	0.291341	0.346481	0.352471	0.359401	KMeans	0.356069	0.336131	0.328229	0.313544	0.306675	0.331812
Neural Gas	0.520939	0.440873	0.581938	0.464343	0.342284	0.244959	0.359367	0.352299	0.337335	Neural Gas	0.430985	0.433254	0.413107	0.402851	0.475269	0.341203	0.360357	0.385862	0.351526	0.303585	Neural Gas	0.343299	0.369606	0.365363	0.302128	0.337372	0.296584	0.320012	0.370219	0.351288	0.340583	Neural Gas	0.265751	0.279045	0.323461	0.290221	0.309469	0.324565	0.288276	0.257603	0.315847	0.324688	Neural Gas	0.304633	0.297995	0.270087	0.295156	0.321007	0.325955
Fuzzy C-Means	0.14595	0.297801	0.322904	0.274957	0.224716	0.221065	0.21289	0.182411	0.187762	Fuzzy C-Means	0.187828	0.177064	0.177275	0.161798	0.1722	0.181381	0.144527	0.188813	0.175729	0.190901	Fuzzy C-Means	0.19065	0.171192	0.215627	0.193224	0.196068	0.195531	0.196421	0.194002	0.195597	0.160623	Fuzzy C-Means	0.169805	0.16501	0.170495	0.159434	0.171877	0.177289	0.172676	0.159526	0.176046	0.191238	Fuzzy C-Means	0.18351	0.154952	0.179767	0.165596	0.164737	0.178542
Average/euclidean	2	3	4	5	6	7	8	9	10	Average/euclidean	11	12	13	14	15	16	17	18	19	20	Average/euclidean	21	22	23	24	25	26	27	28	29	30	Average/euclidean	31	32	33	34	35	36	37	38	39	40	Average/euclidean	41	42	43	44	45	46
Average/uncentered pearson	-0.00866375	0.170971	0.183402	0.190728	0.191175	0.0299651	0.0455375	0.0464504	0.0712057	Average/uncentered pearson	0.0707004	0.0707447	0.0804005	0.0810377	0.0813379	0.081593	0.0778019	0.0466127	0.0466309	0.046008	Average/uncentered pearson	0.0459364	0.0458978	0.0339892	0.0339243	0.0341435	0.0346086	0.040682	0.0572771	0.0575204	0.0478997	Average/uncentered pearson	0.0479077	0.0480373	0.0480057	0.0482381	0.0482604	0.0351383	0.0350163	0.0367056	0.0448053	0.0448563	Average/uncentered pearson	0.0449987	0.0451985	0.0451701	0.0483364	0.0483174	0.0488207
Average/pearson correlation	-0.00841159	-0.0182066	0.144547	0.102461	0.103031	0.1067	0.0730962	0.11088	0.126086	Average/pearson correlation	0.10801	0.107878	0.11693	0.127773	0.0986658	0.0986686	0.114021	0.113565	0.128411	0.128604	Average/pearson correlation	0.128335	0.128337	0.128343	0.128165	0.0858154	0.0925839	0.092532	0.11449	0.117647	0.117719	Average/pearson correlation	0.11776	0.117847	0.0707068	0.0707555	0.070772	0.0707898	0.0614132	0.0633123	0.0668555	0.0674286	Average/pearson correlation	0.0676426	0.0659882	0.058327	0.0587247	0.0588133	0.0588767
Complete/euclidean	1	0.165228	0.161067	0.186581	0.185973	0.190471	0.303302	0.540542	0.541875	Complete/euclidean	0.545486	0.243558	0.254169	0.289963	0.290014	0.276156	0.31766	0.318208	0.310646	0.310922	Complete/euclidean	0.311799	0.193857	0.193846	0.194339	0.196458	0.195099	0.195127	0.204136	0.204145	0.204564	Complete/euclidean	0.181229	0.181338	0.181378	0.181814	0.177748	0.177791	0.177796	0.182699	0.214208	0.214214	Complete/euclidean	0.214719	0.206696	0.206658	0.206715	0.150775	0.148668
Single/euclidean	-0.00177801	0.303063	0.626123	0.661174	0.630567	0.635361	0.405222	0.242557	0.2643	Single/euclidean	0.284929	0.305769	0.336335	0.32898	0.34518	0.340446	0.325722	0.353358	0.367103	0.380465	Single/euclidean	0.376112	0.376257	0.389633	0.402617	0.411263	0.423866	0.436457	0.390883	0.401642	0.422591	Single/euclidean	0.4535	0.473123	0.482909	0.502195	0.497774	0.507265	0.5167	0.504481	0.460242	0.460322	Single/euclidean	0.460402	0.46869	0.484964	0.501239	0.50914	0.516836
KMeans	-0.00839276	0.114284	0.0568408	0.028712	0.022291	0.0246461	0.0398139	0.0781855	0.0695997	KMeans	0.0674864	0.0654755	0.0636284	0.0615023	0.0670034	0.0599023	0.062761	0.057945	0.0474871	0.0420096	KMeans	0.0494433	0.0469012	0.0464406	0.0462437	0.0339283	0.0356331	0.0398981	0.0398612	0.0412038	0.0339863	KMeans	0.0299068	0.0300138	0.0335135	0.0307735	0.0289227	0.0248831	0.0272347	0.0273536	0.0317269	0.0297186	KMeans	0.0265255	0.0271079	0.0283199	0.0277688	0.0283815	0.0269015
Neural Gas	-0.00832063	0.0134139	0.00601789	0.0277091	0.0191077	0.0250735	0.0384669	0.0812524	0.0645324	Neural Gas	0.0617142	0.0569621	0.0662688	0.0583696	0.0654439	0.047443	0.0575567	0.0586673	0.0526775	0.0474635	Neural Gas	0.0517867	0.0403639	0.0452723	0.0397846	0.0435159	0.0430499	0.0365875	0.0519967	0.0439531	0.0423239	Neural Gas	0.0416011	0.0413619	0.0393412	0.0345223	0.0357173	0.0312299	0.0288831	0.0333606	0.0376087	0.0362014	Neural Gas	0.0348765	0.0345519	0.0331987	0.0311744	0.0326115	0.0308232
Fuzzy C-Means	-0.0047332	0.00230049	-5.32806e-05	0.00111173	-0.000126944	0.00243196	0.00503129	0.0284224	0.0270111	Fuzzy C-Means	0.0256561	0.0275215	0.0183531	0.0309554	0.0253356	0.0275699	0.0272265	0.0243362	0.0280292	0.0246663	Fuzzy C-Means	0.0189075	0.0294614	0.0211566	0.037555	0.0180618	0.0217776	0.0201376	0.0118609	0.00979148	0.010332	Fuzzy C-Means	0.017796	0.0148089	0.00789922	0.0147929	0.0113873	0.0144527	0.0140679	0.008896	0.0316858	0.0311199	Fuzzy C-Means	0.0213814	0.0210286	0.0339969	0.015617	0.0140914	0.0258175
Average/uncentered pearson	2	3	4	5	6	7	8	9	10	Average/uncentered pearson	11	12	13	14	15	16	17	18	19	20	Average/uncentered pearson	21	22	23	24	25	26	27	28	29	30	Average/uncentered pearson	31	32	33	34	35	36	37	38	39	40	Average/uncentered pearson	41	42	43	44	45	46
Average/pearson correlation	0.663617	0.417991	0.52859	0.530822	0.531598	0.144057	0.392804	0.393266	0.440921	Average/pearson correlation	0.435899	0.436377	0.429172	0.429537	0.375237	0.375507	0.414161	0.370559	0.338763	0.343789	Average/pearson correlation	0.344382	0.344739	0.313756	0.313962	0.278687	0.259022	0.259666	0.272828	0.272786	0.243814	Average/pearson correlation	0.24383	0.243833	0.240306	0.240203	0.240671	0.259998	0.257775	0.254603	0.254821	0.255924	Average/pearson correlation	0.256737	0.256887	0.276793	0.298102	0.298104	0.299046
Complete/euclidean	-0.00866375	0.120517	0.129727	0.145194	0.145705	0.0540911	0.0786624	0.0776209	0.111245	Complete/euclidean	0.109698	0.184374	0.186856	0.186865	0.186425	0.190823	0.235851	0.166507	0.173581	0.174444	Complete/euclidean	0.174863	0.277421	0.222601	0.222574	0.224155	0.226926	0.239306	0.251045	0.251079	0.215882	Complete/euclidean	0.218561	0.218617	0.218476	0.218044	0.220505	0.179447	0.178805	0.182872	0.183901	0.183767	Complete/euclidean	0.184761	0.175246	0.174878	0.18643	0.191613	0.195712
Single/euclidean	0.0761288	0.0687368	0.183133	0.167118	0.189526	0.0245848	0.0224486	0.0253803	0.0221941	Single/euclidean	0.0245521	0.0268967	0.0266451	0.0312703	0.0314573	0.0308408	0.0261165	0.0160714	0.0170986	0.0165874	Single/euclidean	0.0158797	0.0158844	0.0143538	0.0152325	0.0147057	0.0148095	0.014575	0.0156886	0.0166759	0.0154072	Single/euclidean	0.0172988	0.0186647	0.0192534	0.0203482	0.0209282	0.0168565	0.0171998	0.0164909	0.0171015	0.0171314	Single/euclidean	0.0172727	0.0178855	0.0189617	0.0191253	0.0196141	0.020025
KMeans	0.0294284	0.0485799	0.051042	0.0229081	0.0173137	0.398	0.188286	0.159562	0.250484	KMeans	0.256168	0.261505	0.281576	0.236479	0.248146	0.212393	0.337479	0.247387	0.198604	0.228181	KMeans	0.263962	0.240224	0.222328	0.235231	0.192309	0.211737	0.20902	0.188941	0.205622	0.245597	KMeans	0.188865	0.197966	0.215319	0.179207	0.193788	0.251209	0.191906	0.218219	0.209342	0.271281	KMeans	0.203368	0.194782	0.212521	0.197646	0.204108	0.198543
Neural Gas	0.0271604	-0.00820224	-0.00129973	0.0318055	0.0415027	0.399507	0.245692	0.242253	0.273666	Neural Gas	0.196263	0.189069	0.189288	0.240502	0.246653	0.217981	0.234276	0.253109	0.277375	0.162283	Neural Gas	0.252158	0.175348	0.266616	0.169918	0.220174	0.171609	0.18861	0.217972	0.256476	0.256149	Neural Gas	0.191422	0.225364	0.204019	0.199104	0.188352	0.21241	0.20568	0.217814	0.20019	0.222099	Neural Gas	0.218928	0.229158	0.228433	0.24505	0.218132	0.246441
Fuzzy C-Means	0.00379907	-0.00856759	-0.00805227	-0.00404061	-0.00103026	0.273195	0.221681	0.219609	0.225255	Fuzzy C-Means	0.207822	0.190362	0.172757	0.201568	0.19157	0.198332	0.254614	0.22641	0.220762	0.216811	Fuzzy C-Means	0.207109	0.206749	0.180355	0.172255	0.158397	0.153683	0.16397	0.156334	0.160688	0.159919	Fuzzy C-Means	0.172625	0.17406	0.152702	0.180662	0.156624	0.141563	0.146479	0.120857	0.150182	0.162481	Fuzzy C-Means	0.148028	0.140701	0.143246	0.13361	0.141313	0.183463
Average/pearson correlation	2	3	4	5	6	7	8	9	10	Average/pearson correlation	11	12	13	14	15	16	17	18	19	20	Average/pearson correlation	21	22	23	24	25	26	27	28	29	30	Average/pearson correlation	31	32	33	34	35	36	37	38	39	40	Average/pearson correlation	41	42	43	44	45	46
Complete/euclidean	-0.00841159	0.070265	0.109069	0.16447	0.164507	0.170292	0.161499	0.160839	0.174901	Complete/euclidean	0.192014	0.327504	0.336276	0.336123	0.322724	0.339097	0.339885	0.339853	0.388198	0.387951	Complete/euclidean	0.388642	0.463592	0.463687	0.464286	0.353084	0.361364	0.361301	0.362011	0.366947	0.367101	Complete/euclidean	0.37507	0.375067	0.275139	0.275018	0.279551	0.279581	0.269944	0.270047	0.270253	0.271021	Complete/euclidean	0.272393	0.268363	0.229473	0.230281	0.20484	0.208298
Single/euclidean	-0.00199882	-0.00396233	0.141379	0.103771	0.118448	0.115959	0.0291242	0.0303925	0.0304706	Single/euclidean	0.0293291	0.0300743	0.0325703	0.037706	0.0300917	0.0289381	0.0309759	0.0320126	0.0328607	0.0340216	Single/euclidean	0.0356333	0.0356561	0.0366419	0.0382613	0.025917	0.0267582	0.0279878	0.0289159	0.0311149	0.0336133	Single/euclidean	0.0372057	0.0396463	0.0233545	0.0246427	0.0237575	0.024506	0.0223855	0.0224064	0.0230724	0.0236828	Single/euclidean	0.0235208	0.0235963	0.021009	0.0217794	0.0222947	0.0227288
KMeans	0.0266402	0.00670146	0.0559153	0.0568318	0.0398949	0.040608	0.178568	0.215092	0.240257	KMeans	0.294449	0.289088	0.334383	0.287466	0.362612	0.249585	0.236514	0.270444	0.198979	0.195183	KMeans	0.210891	0.204289	0.204371	0.236477	0.187429	0.201441	0.229642	0.188334	0.197577	0.183813	KMeans	0.168323	0.178968	0.164567	0.205397	0.195277	0.18799	0.185573	0.220241	0.222392	0.21272	KMeans	0.199662	0.186576	0.222865	0.20155	0.194591	0.217366
Neural Gas	0.0246359	-0.00287047	0.00488693	0.0611114	0.0511006	0.039982	0.260987	0.240104	0.235277	Neural Gas	0.24309	0.271683	0.239816	0.234695	0.302804	0.201735	0.253321	0.264896	0.263401	0.22141	Neural Gas	0.239583	0.170102	0.204722	0.170027	0.250135	0.231261	0.224374	0.238679	0.21905	0.1989	Neural Gas	0.193762	0.199052	0.236784	0.209656	0.273945	0.203078	0.215328	0.225727	0.270909	0.242331	Neural Gas	0.198673	0.229748	0.251734	0.216877	0.230844	0.172696
Fuzzy C-Means	0.00231394	0.0073628	-0.00348238	-0.00796022	0.000242141	-0.016758	0.18534	0.189441	0.178764	Fuzzy C-Means	0.147198	0.13734	0.121177	0.143133	0.118306	0.12055	0.114199	0.113236	0.12225	0.118953	Fuzzy C-Means	0.106536	0.11437	0.112965	0.120561	0.0954385	0.0971087	0.0973793	0.0900664	0.0936081	0.0848905	Fuzzy C-Means	0.0935467	0.0960703	0.105443	0.102809	0.115948	0.111378	0.104355	0.100266	0.113584	0.127743	Fuzzy C-Means	0.116789	0.106549	0.117496	0.106674	0.108341	0.107948
Complete/euclidean	2	3	4	5	6	7	8	9	10	Complete/euclidean	11	12	13	14	15	16	17	18	19	20	Complete/euclidean	21	22	23	24	25	26	27	28	29	30	Complete/euclidean	31	32	33	34	35	36	37	38	39	40	Complete/euclidean	41	42	43	44	45	46
Single/euclidean	-0.00177801	0.0320099	0.0958559	0.0902176	0.104659	0.094333	0.104249	0.113449	0.123348	Single/euclidean	0.133023	0.0541525	0.0579045	0.0656922	0.0697268	0.0694238	0.0728952	0.0802605	0.0803243	0.0839531	Single/euclidean	0.0874169	0.0517735	0.053887	0.0561721	0.0583242	0.060004	0.0619131	0.063988	0.0659622	0.0703504	Single/euclidean	0.0580943	0.0613293	0.0630256	0.0662242	0.066249	0.0679089	0.0695374	0.0695397	0.0711788	0.0712607	Single/euclidean	0.0710742	0.0698034	0.0728654	0.0760366	0.0558399	0.0561183
KMeans	-0.00839276	0.616464	0.326299	0.209843	0.16039	0.170243	0.15356	0.143385	0.121078	KMeans	0.14713	0.246163	0.261992	0.226355	0.261883	0.213477	0.214865	0.206452	0.175158	0.153386	KMeans	0.179485	0.19588	0.213579	0.221058	0.164183	0.161987	0.182566	0.146992	0.165935	0.152227	KMeans	0.135732	0.140063	0.165245	0.144039	0.137365	0.130336	0.142931	0.146482	0.142692	0.13828	KMeans	0.133923	0.12731	0.137321	0.13594	0.174579	0.188786
Neural Gas	-0.00832063	0.161673	0.161774	0.20264	0.138977	0.170465	0.14764	0.143877	0.113301	Neural Gas	0.13074	0.24268	0.261695	0.214159	0.2422	0.197885	0.193497	0.202394	0.189774	0.175635	Neural Gas	0.185928	0.182878	0.216467	0.171737	0.194127	0.193422	0.160436	0.21075	0.176028	0.160514	Neural Gas	0.187137	0.174392	0.176083	0.160131	0.17879	0.136204	0.151875	0.157535	0.148514	0.147356	Neural Gas	0.140494	0.15638	0.151256	0.160632	0.194497	0.162778
Fuzzy C-Means	-0.0047332	0.123051	0.0868879	0.0645544	0.0553945	0.0384849	0.0289603	0.0237062	0.0258838	Fuzzy C-Means	0.025819	0.100941	0.0837383	0.108775	0.0902704	0.0900367	0.0961964	0.0966145	0.0990929	0.0867416	Fuzzy C-Means	0.0785972	0.0958652	0.100148	0.100606	0.0852218	0.0901344	0.0925255	0.0837286	0.0914489	0.0806398	Fuzzy C-Means	0.0724711	0.0714339	0.0587882	0.0759296	0.0631845	0.0619046	0.0688731	0.0617585	0.0929414	0.101838	Fuzzy C-Means	0.0766598	0.0765136	0.0957316	0.060543	0.0722	0.0589859
Single/euclidean	2	3	4	5	6	7	8	9	10	Single/euclidean	11	12	13	14	15	16	17	18	19	20	Single/euclidean	21	22	23	24	25	26	27	28	29	30	Single/euclidean	31	32	33	34	35	36	37	38	39	40	Single/euclidean	41	42	43	44	45	46
KMeans	0.00893469	0.0217292	0.030863	0.0149958	0.0124283	0.0135423	0.0133523	0.0133314	0.0128411	KMeans	0.0131344	0.0126444	0.0125226	0.0126009	0.0142935	0.0133017	0.0121569	0.0126953	0.0102873	0.00972802	KMeans	0.012119	0.0117278	0.0115402	0.0120965	0.00876147	0.0100191	0.0116618	0.00979107	0.0107112	0.00921858	KMeans	0.00893573	0.00951879	0.011132	0.0105549	0.00961677	0.00928063	0.0096842	0.00987134	0.00942669	0.00938666	KMeans	0.00828818	0.00817284	0.00982921	0.00931597	0.0101445	0.00945881
Neural Gas	0.00851343	0.00211738	-0.00304071	0.0145113	0.010554	0.0137687	0.0125086	0.0138691	0.0115046	Neural Gas	0.011344	0.0113572	0.0141558	0.0124022	0.0145089	0.010614	0.0114696	0.0133261	0.0122231	0.0118385	Neural Gas	0.0131892	0.0099556	0.0110718	0.0105089	0.0116764	0.0122332	0.0101757	0.0129295	0.0108031	0.0113558	Neural Gas	0.0124789	0.0130851	0.0127611	0.0118747	0.0123511	0.0110162	0.0103124	0.0115928	0.0117774	0.0111038	Neural Gas	0.0107076	0.0110373	0.0110121	0.0110553	0.0117173	0.0109413
Fuzzy C-Means	0.00176353	0.000240306	-0.00246328	-0.00239534	-0.00225155	-0.00267432	-0.00233829	-0.00254928	-0.00171391	Fuzzy C-Means	-0.00138066	-0.00112549	0.00104191	3.29307e-05	-0.000395303	-0.00120358	-7.86186e-05	0.000823593	0.00105186	0.00149969	Fuzzy C-Means	-0.000981767	0.00139662	-0.000265696	0.00865497	-0.000571367	0.000851419	0.0010186	-2.28432e-05	-0.000854979	0.000485294	Fuzzy C-Means	0.00462081	0.00419414	0.00260311	0.0076984	0.00504587	0.00675743	0.00575981	0.00244468	0.0128795	0.0135588	Fuzzy C-Means	0.0116926	0.0084045	0.014772	0.00854684	0.00662943	0.0145508
KMeans	2	3	4	5	6	7	8	9	10	KMeans	11	12	13	14	15	16	17	18	19	20	KMeans	21	22	23	24	25	26	27	28	29	30	KMeans	31	32	33	34	35	36	37	38	39	40	KMeans	41	42	43	44	45	46
Neural Gas	0.973278	0.220004	0.491223	0.874089	0.358226	0.967993	0.364854	0.62055	0.692561	Neural Gas	0.729585	0.419648	0.569266	0.532693	0.713858	0.398388	0.560429	0.67206	0.419311	0.403031	Neural Gas	0.517697	0.450359	0.599435	0.363059	0.454949	0.388251	0.428806	0.337044	0.476409	0.360641	Neural Gas	0.358557	0.408765	0.346484	0.476613	0.426856	0.416071	0.392983	0.430978	0.500685	0.474058	Neural Gas	0.465079	0.43651	0.469774	0.462538	0.519916	0.377446
Fuzzy C-Means	0.35255	0.228082	0.19738	0.382812	0.420225	0.342065	0.197756	0.162011	0.249108	Fuzzy C-Means	0.199528	0.256282	0.201232	0.22577	0.197785	0.219005	0.223602	0.210308	0.21084	0.199356	Fuzzy C-Means	0.209817	0.170948	0.166703	0.195898	0.179591	0.204252	0.215302	0.179063	0.168053	0.1634	Fuzzy C-Means	0.153347	0.183154	0.151205	0.146077	0.172919	0.175338	0.157373	0.149132	0.191527	0.195494	Fuzzy C-Means	0.177339	0.144808	0.168622	0.186418	0.202815	0.195357
Neural Gas	2	3	4	5	6	7	8	9	10	Neural Gas	11	12	13	14	15	16	17	18	19	20	Neural Gas	21	22	23	24	25	26	27	28	29	30	Neural Gas	31	32	33	34	35	36	37	38	39	40	Neural Gas	41	42	43	44	45	46
Fuzzy C-Means	0.367164	0.487191	0.439252	0.393066	0.308524	0.344863	0.245968	0.21494	0.299118	Fuzzy C-Means	0.172009	0.186327	0.15017	0.234409	0.211233	0.261975	0.231283	0.214053	0.228929	0.168651	Fuzzy C-Means	0.204344	0.195152	0.17183	0.167015	0.171845	0.143578	0.181883	0.200336	0.162217	0.230087	Fuzzy C-Means	0.186776	0.170961	0.202324	0.176462	0.198999	0.174348	0.182662	0.145683	0.208836	0.18662	Fuzzy C-Means	0.180807	0.154367	0.182337	0.198639	0.220926	0.190882
[truncated: 59 more columns]

## Sheet: CRAND 0-50
	Ward/euclidean	Average/euclidean	Average/uncentered pearson	Average/pearson correlation	Complete/euclidean	Single/euclidean	KMeans	Neural Gas	Fuzzy C-Means
Ward/euclidean	1	0.0264326	0.192419	0.160843	0.119044	0.00746006	0.353894	0.346754	0.18699
Average/euclidean	0.0264326	1	0.062444	0.0922002	0.251801	0.42103	0.0414683	0.0408597	0.0212066
Average/uncentered pearson	0.192419	0.062444	1	0.332056	0.180589	0.0318835	0.205913	0.203174	0.159806
Average/pearson correlation	0.160843	0.0922002	0.332056	1	0.277889	0.034754	0.194633	0.203432	0.102619
Complete/euclidean	0.119044	0.251801	0.180589	0.277889	1	0.0707196	0.177673	0.171955	0.0756252
Single/euclidean	0.00746006	0.42103	0.0318835	0.034754	0.0707196	1	0.0114957	0.0112726	0.00401144
KMeans	0.353894	0.0414683	0.205913	0.194633	0.177673	0.0114957	1	0.489799	0.204362
Neural Gas	0.346754	0.0408597	0.203174	0.203432	0.171955	0.0112726	0.489799	1	0.218832
Fuzzy C-Means	0.18699	0.0212066	0.159806	0.102619	0.0756252	0.00401144	0.204362	0.218832	1

## Sheet: CRAND 0-100
	Ward/euclidean	Average/euclidean	Average/uncentered pearson	Average/pearson correlation	Complete/euclidean	Single/euclidean	KMeans	Neural Gas	Fuzzy C-Means
Ward/euclidean	1	0.0376532	0.228677	0.162424	0.135841	0.00770657	0.365967	0.345252	0.196054
Average/euclidean	0.0376532	1	0.0702263	0.0916304	0.253209	0.344694	0.0445345	0.0516585	0.0434467
Average/uncentered pearson	0.228677	0.0702263	1	0.310431	0.167128	0.0228234	0.225297	0.22707	0.177351
Average/pearson correlation	0.162424	0.0916304	0.310431	1	0.224863	0.0266229	0.182335	0.189798	0.11342
Complete/euclidean	0.135841	0.253209	0.167128	0.224863	1	0.0610175	0.163347	0.175625	0.10677
Single/euclidean	0.00770657	0.344694	0.0228234	0.0266229	0.0610175	1	0.00967684	0.0110646	0.00864255
KMeans	0.365967	0.0445345	0.225297	0.182335	0.163347	0.00967684	1	0.441161	0.204552
Neural Gas	0.345252	0.0516585	0.22707	0.189798	0.175625	0.0110646	0.441161	1	0.219957
Fuzzy C-Means	0.196054	0.0434467	0.177351	0.11342	0.10677	0.00864255	0.204552	0.219957	1
