# Supplementary material for: A guide through the computational analysis of isotope-labeled mass spectrometry-based quantitative proteomics data: an application study
Source: Proteome Sci. 2011 Jun 11;9:30. doi: 10.1186/1477-5956-9-30 (PMC3142201; doi:10.1186/1477-5956-9-30)
Supplement: Additional file 7 — Cluster validation. Comparison of clustering results having equally sized partitions produced by different cluster algorithms using the adjusted Rand index (experiment C). [file 1477-5956-9-30-S7.xls]

## Sheet: CRAND
Comparison of clustering results having equally sized partitions produced by different cluster algorithms using the adjusted Rand index
				Similarity:	> 0.4	> 0.5	> 0.6
Algorithms compared	Cluster sizes									Algorithms compared	Cluster sizes										Algorithms compared	Cluster sizes										Algorithms compared	Cluster sizes										Algorithms compared	Cluster sizes
Ward/euclidean	2	3	4	5	6	7	8	9	10	Ward/euclidean	11	12	13	14	15	16	17	18	19	20	Ward/euclidean	21	22	23	24	25	26	27	28	29	30	Ward/euclidean	31	32	33	34	35	36	37	38	39	40	Ward/euclidean	41	42	43	44	45	46
Average/euclidean	0.0138311	0.15575	0.101877	0.0803701	0.441922	0.314874	0.33902	0.329245	0.348641	Average/euclidean	0.360674	0.323789	0.422721	0.425811	0.42972	0.386235	0.466169	0.423363	0.517259	0.514473	Average/euclidean	0.536786	0.526777	0.545707	0.543921	0.518633	0.519646	0.563722	0.620574	0.593803	0.600622	Average/euclidean	0.58061	0.553082	0.581122	0.587646	0.682196	0.717478	0.712417	0.653042	0.655069	0.649456	Average/euclidean	0.656672	0.669672	0.664554	0.69748	0.69773	0.693489
Average/uncentered pearson	0.267934	0.260363	0.0526264	0.208274	0.125846	0.189631	0.167229	0.171187	0.178436	Average/uncentered pearson	0.172668	0.251496	0.268876	0.26567	0.252777	0.264513	0.260297	0.255574	0.257596	0.27834	Average/uncentered pearson	0.231499	0.234421	0.240073	0.22083	0.205538	0.20183	0.198596	0.200555	0.213176	0.203699	Average/uncentered pearson	0.205062	0.208542	0.209255	0.219401	0.220327	0.208157	0.199555	0.183282	0.182154	0.182881	Average/uncentered pearson	0.184188	0.183317	0.175429	0.172094	0.171536	0.169112
Average/pearson correlation	0.0371145	0.0427343	0.00658879	0.0445628	0.069334	0.0785117	0.104924	0.0823172	0.0673599	Average/pearson correlation	0.0703395	0.0625444	0.057988	0.0544276	0.0532945	0.0636045	0.0584893	0.0641686	0.0565941	0.0582886	Average/pearson correlation	0.0582823	0.0536017	0.0499631	0.0521062	0.0540852	0.0561978	0.0514155	0.0486647	0.0534535	0.050624	Average/pearson correlation	0.053725	0.0543755	0.0549109	0.057699	0.055887	0.0534969	0.0490217	0.050873	0.0497791	0.0511863	Average/pearson correlation	0.0520317	0.0529697	0.0448266	0.0442301	0.0439011	0.0468798
Complete/euclidean	0.00942852	0.520794	0.416701	0.394832	0.612858	0.663832	0.614346	0.604411	0.643752	Complete/euclidean	0.576851	0.569207	0.589018	0.671593	0.673928	0.686223	0.690119	0.659354	0.649734	0.700927	Complete/euclidean	0.649284	0.636267	0.67025	0.73112	0.705017	0.656521	0.661202	0.65641	0.676676	0.684063	Complete/euclidean	0.689698	0.664862	0.650794	0.601785	0.604391	0.598247	0.602813	0.599471	0.584148	0.590879	Complete/euclidean	0.590188	0.60233	0.622224	0.641395	0.65018	0.659456
Single/euclidean	0	0.0117489	0.00974226	0.0165972	0.0143796	0.00819339	0.0144541	0.0243761	0.0236102	Single/euclidean	0.0274811	0.0249368	0.0209238	0.025897	0.027997	0.0403075	0.0413443	0.0381521	0.0409683	0.041146	Single/euclidean	0.0370656	0.0364336	0.0338016	0.0409436	0.0371138	0.0401553	0.0437026	0.0481706	0.0456654	0.0463834	Single/euclidean	0.0454153	0.045061	0.0457659	0.0423617	0.0494214	0.0462682	0.0477561	0.0456362	0.0458581	0.0463895	Single/euclidean	0.0448397	0.0492439	0.126395	0.126252	0.14799	0.150663
KMeans	0.842597	0.869342	0.714841	0.519306	0.458171	0.566658	0.796183	0.595167	0.813101	KMeans	0.570471	0.624148	0.631306	0.712221	0.697013	0.641039	0.563952	0.688311	0.719863	0.713129	KMeans	0.608039	0.674168	0.744957	0.745292	0.620262	0.58699	0.712347	0.612186	0.636887	0.694696	KMeans	0.648439	0.611312	0.65976	0.591108	0.603651	0.618324	0.733077	0.661434	0.736306	0.770609	KMeans	0.714532	0.785881	0.649529	0.614821	0.714917	0.679485
Neural Gas	0.823865	0.321116	0.657975	0.353118	0.535922	0.646196	0.577286	0.740698	0.673894	Neural Gas	0.823491	0.628727	0.773449	0.609291	0.742111	0.607425	0.676592	0.616835	0.641668	0.671294	Neural Gas	0.633904	0.590347	0.70222	0.61267	0.627294	0.594486	0.697288	0.613805	0.538925	0.576784	Neural Gas	0.561207	0.612987	0.61166	0.565723	0.620727	0.540372	0.613219	0.635738	0.559612	0.613113	Neural Gas	0.579143	0.687297	0.652994	0.539746	0.715203	0.647348
Fuzzy C-Means	0.768929	0.380884	0.548248	0.450994	0.585716	0.654809	0.751605	0.682454	0.54824	Fuzzy C-Means	0.631601	0.611978	0.64963	0.608563	0.649471	0.725518	0.621617	0.679495	0.592988	0.599727	Fuzzy C-Means	0.594381	0.590552	0.577203	0.552121	0.628779	0.544938	0.534883	0.623214	0.554125	0.561255	Fuzzy C-Means	0.56524	0.543753	0.57175	0.587921	0.529335	0.562446	0.526478	0.522424	0.641928	0.644708	Fuzzy C-Means	0.534077	0.538301	0.550347	0.677017	0.572241	0.580625
Average/euclidean	2	3	4	5	6	7	8	9	10	Average/euclidean	11	12	13	14	15	16	17	18	19	20	Average/euclidean	21	22	23	24	25	26	27	28	29	30	Average/euclidean	31	32	33	34	35	36	37	38	39	40	Average/euclidean	41	42	43	44	45	46
Average/uncentered pearson	0.224361	0.225965	0.250234	0.14413	0.330867	0.366378	0.259699	0.259947	0.263484	Average/uncentered pearson	0.321275	0.193968	0.240303	0.242094	0.241313	0.23942	0.156435	0.156547	0.226657	0.22886	Average/uncentered pearson	0.206695	0.205987	0.217735	0.220343	0.218438	0.215788	0.231031	0.246921	0.248105	0.237473	Average/uncentered pearson	0.222637	0.215714	0.191506	0.177209	0.203108	0.18719	0.185894	0.184432	0.183909	0.181631	Average/uncentered pearson	0.17723	0.179982	0.169015	0.166934	0.16937	0.169821
Average/pearson correlation	0.0317966	0.0294692	0.0278525	0.0266608	0.0412917	0.0531015	0.037482	0.032436	0.0274103	Average/pearson correlation	0.00949365	0.00545833	0.0958373	0.079299	0.0722592	0.0694866	0.0753162	0.0742745	0.0523212	0.0512452	Average/pearson correlation	0.0611516	0.0609728	0.0626846	0.058284	0.0613303	0.0603478	0.0475806	0.0451952	0.0431629	0.0442293	Average/pearson correlation	0.0474434	0.0384276	0.0416206	0.0380157	0.0553112	0.0564971	0.0562894	0.0565202	0.0575298	0.0594534	Average/pearson correlation	0.0532288	0.0508659	0.0409915	0.0466293	0.0480318	0.0508242
Complete/euclidean	0.893353	0.17017	0.168642	0.169323	0.512126	0.327392	0.330306	0.364812	0.372156	Complete/euclidean	0.426525	0.406956	0.627694	0.511308	0.506841	0.507395	0.59829	0.547781	0.644441	0.601069	Complete/euclidean	0.59858	0.611998	0.616182	0.589346	0.597436	0.569783	0.596757	0.61691	0.58551	0.591168	Complete/euclidean	0.573542	0.580546	0.583537	0.563088	0.583822	0.656375	0.660738	0.654143	0.656785	0.660272	Complete/euclidean	0.653742	0.651778	0.677962	0.657932	0.688306	0.692157
Single/euclidean	0.136958	0.32824	0.499964	0.501946	0.0937131	0.097003	0.0903009	0.123883	0.136104	Single/euclidean	0.142044	0.151741	0.0947084	0.100067	0.101412	0.155817	0.124219	0.130368	0.120061	0.1208	Single/euclidean	0.0983443	0.0976204	0.0911567	0.105811	0.105994	0.107223	0.0970996	0.0896667	0.0925098	0.0962064	Single/euclidean	0.0982701	0.102267	0.100976	0.101598	0.0902143	0.0770418	0.0771047	0.0844688	0.0841828	0.0873004	Single/euclidean	0.0891956	0.0940018	0.21829	0.202943	0.226234	0.23113
KMeans	0.0355705	0.145644	0.109547	0.0659448	0.341826	0.311102	0.374207	0.412008	0.386854	KMeans	0.347629	0.321553	0.425061	0.457049	0.404068	0.355874	0.385657	0.414198	0.549767	0.535937	KMeans	0.513664	0.574202	0.585466	0.566363	0.4782	0.455822	0.53908	0.551468	0.573822	0.528519	KMeans	0.534427	0.535739	0.584568	0.54962	0.551112	0.606106	0.630859	0.600302	0.600754	0.607637	KMeans	0.612638	0.593214	0.634853	0.602955	0.607305	0.573806
Neural Gas	0.0385498	0.0456778	0.106278	0.062372	0.308109	0.30975	0.235124	0.308605	0.320678	Neural Gas	0.334052	0.244083	0.419853	0.354527	0.352945	0.329457	0.404535	0.34609	0.418752	0.440385	Neural Gas	0.498419	0.470602	0.511333	0.504883	0.473177	0.466381	0.549503	0.497418	0.502142	0.532957	Neural Gas	0.45867	0.459375	0.49441	0.486449	0.600001	0.523254	0.551976	0.516484	0.539502	0.591882	Neural Gas	0.565398	0.612521	0.604208	0.52182	0.63281	0.562506
Fuzzy C-Means	0.0478755	0.0567276	0.07924	0.0591939	0.37916	0.290077	0.351181	0.332817	0.262914	Fuzzy C-Means	0.256578	0.280242	0.341845	0.319649	0.318467	0.344686	0.364805	0.386674	0.408767	0.40076	Fuzzy C-Means	0.461867	0.447441	0.457469	0.43996	0.405721	0.421364	0.431661	0.470619	0.449748	0.448919	Fuzzy C-Means	0.460684	0.427356	0.405752	0.427071	0.505416	0.529469	0.503091	0.454652	0.632276	0.52384	Fuzzy C-Means	0.453605	0.509262	0.509354	0.533274	0.479503	0.467814
Average/uncentered pearson	2	3	4	5	6	7	8	9	10	Average/uncentered pearson	11	12	13	14	15	16	17	18	19	20	Average/uncentered pearson	21	22	23	24	25	26	27	28	29	30	Average/uncentered pearson	31	32	33	34	35	36	37	38	39	40	Average/uncentered pearson	41	42	43	44	45	46
Average/pearson correlation	0.107558	0.116669	0.12137	0.0463256	0.0242663	0.0165999	0.0653957	0.0554787	0.0298047	Average/pearson correlation	0.0241202	0.0895928	0.0841452	0.0745811	0.0511628	0.0506934	0.0473198	0.0444407	0.0407392	0.0968025	Average/pearson correlation	0.0955071	0.0935077	0.0915053	0.0961987	0.0964388	0.0947193	0.093624	0.09383	0.0924511	0.0720028	Average/pearson correlation	0.0724019	0.0731664	0.0740771	0.0698716	0.0692845	0.067433	0.0611375	0.0437433	0.0408525	0.0422256	Average/pearson correlation	0.0410672	0.0416826	0.0458279	0.0460364	0.0456008	0.0432309
Complete/euclidean	0.186869	0.0819682	0.201388	0.209913	0.30794	0.128696	0.161661	0.180639	0.179419	Complete/euclidean	0.17843	0.25641	0.242888	0.289246	0.282677	0.281407	0.280238	0.308934	0.306899	0.302071	Complete/euclidean	0.293757	0.29757	0.304516	0.245359	0.247709	0.255479	0.242533	0.242946	0.237201	0.229777	Complete/euclidean	0.208415	0.207441	0.209547	0.181846	0.181474	0.189492	0.186153	0.174096	0.175754	0.176207	Complete/euclidean	0.176389	0.177334	0.182816	0.184849	0.18823	0.182114
Single/euclidean	0.0186961	0.00485735	0.0514116	0.0234639	0.0377268	0.0489104	0.0276205	0.0547705	0.0608206	Single/euclidean	0.0847982	0.0376774	0.0372938	0.0409587	0.0380645	0.0172708	0.0182334	0.0225454	0.0479614	0.0557714	Single/euclidean	0.0587965	0.0591524	0.0597567	0.0428369	0.0427855	0.0445842	0.0445818	0.0524709	0.0532116	0.052734	Single/euclidean	0.0579629	0.0557907	0.0597774	0.0466876	0.0556708	0.0551684	0.0563772	0.0513571	0.0510633	0.0529735	Single/euclidean	0.0533035	0.0599647	0.0928877	0.0919021	0.113104	0.113311
KMeans	0.358956	0.322194	0.184629	0.158729	0.275792	0.190294	0.174707	0.210475	0.173166	KMeans	0.139362	0.276551	0.294549	0.265963	0.339738	0.234318	0.195025	0.24635	0.238425	0.309885	KMeans	0.181877	0.226636	0.24077	0.219556	0.218922	0.20975	0.197724	0.200817	0.183843	0.199491	KMeans	0.189558	0.199904	0.20449	0.219284	0.191835	0.215899	0.215754	0.158876	0.187313	0.216099	KMeans	0.190538	0.187573	0.166617	0.198341	0.160114	0.182417
Neural Gas	0.371162	0.365752	0.211206	0.188627	0.235409	0.182481	0.213862	0.179057	0.135289	Neural Gas	0.196349	0.286801	0.264194	0.292163	0.237343	0.240253	0.22111	0.178244	0.221987	0.244654	Neural Gas	0.251622	0.215051	0.231605	0.227313	0.199022	0.23115	0.197384	0.207452	0.180981	0.187974	Neural Gas	0.154221	0.22408	0.190319	0.208382	0.170451	0.173722	0.198674	0.186583	0.217788	0.168259	Neural Gas	0.18036	0.213006	0.178875	0.212492	0.183975	0.151467
Fuzzy C-Means	0.408928	0.39023	0.177733	0.212652	0.158752	0.165502	0.169111	0.159051	0.156282	Fuzzy C-Means	0.157792	0.250716	0.270891	0.233255	0.270687	0.277331	0.240302	0.261537	0.205081	0.259241	Fuzzy C-Means	0.242946	0.215542	0.189339	0.204287	0.197375	0.207904	0.194063	0.196248	0.161759	0.191671	Fuzzy C-Means	0.152933	0.177257	0.178915	0.183323	0.177747	0.175317	0.196921	0.168104	0.179387	0.17218	Fuzzy C-Means	0.163556	0.185154	0.134881	0.161254	0.150118	0.177178
Average/pearson correlation	2	3	4	5	6	7	8	9	10	Average/pearson correlation	11	12	13	14	15	16	17	18	19	20	Average/pearson correlation	21	22	23	24	25	26	27	28	29	30	Average/pearson correlation	31	32	33	34	35	36	37	38	39	40	Average/pearson correlation	41	42	43	44	45	46
Complete/euclidean	0.0427394	0.0309119	-0.000535655	-0.00209908	0.108331	0.14846	0.150631	0.124495	0.117025	Complete/euclidean	0.114095	0.116168	0.0835823	0.0713097	0.0699327	0.0678243	0.0667647	0.0630575	0.0612754	0.0525202	Complete/euclidean	0.0532396	0.0397194	0.0455673	0.0557089	0.0518293	0.0476485	0.0417482	0.0422102	0.0476541	0.0437795	Complete/euclidean	0.0470748	0.0454357	0.0450143	0.0451012	0.0455519	0.0377738	0.0379975	0.0386208	0.0395748	0.0407614	Complete/euclidean	0.039315	0.039702	0.0431643	0.0445554	0.0454733	0.0435607
Single/euclidean	-0.00452745	-0.00191122	-0.010871	-0.0113077	-0.0163512	-0.0111278	-0.0156784	-0.0153407	-0.016644	Single/euclidean	-0.0165696	-0.0167995	-0.0184183	-0.0257683	-0.0280401	-0.0201802	-0.0237614	-0.0242214	-0.046604	-0.049843	Single/euclidean	-0.0526275	-0.0523826	-0.0537477	-0.057049	-0.0491076	-0.0389543	-0.0429405	-0.0398968	-0.0452362	-0.0483325	Single/euclidean	-0.0510489	-0.0408432	-0.0463844	-0.0508574	-0.0570574	-0.0598957	-0.0603223	-0.0552508	-0.0582627	-0.0542052	Single/euclidean	-0.0562735	-0.067425	0.0323255	0.0327671	0.0235952	0.0257123
KMeans	0.0550403	0.0511578	0.027169	0.0765183	0.128224	0.15907	0.10671	0.109009	0.0727668	KMeans	0.0674362	0.0703414	0.0718724	0.0889405	0.0717192	0.0711643	0.106598	0.0640384	0.0592693	0.0671238	KMeans	0.0559375	0.0660135	0.0630467	0.0633142	0.0666154	0.0722225	0.0723389	0.052556	0.0593156	0.0551604	KMeans	0.0503411	0.0448958	0.0523775	0.0433713	0.0467971	0.0452485	0.0431774	0.039399	0.043607	0.0514923	KMeans	0.0466461	0.0471886	0.0463688	0.051129	0.040926	0.0455042
Neural Gas	0.0600404	0.0453413	0.0298825	0.178014	0.122917	0.139215	0.145793	0.138618	0.0673691	Neural Gas	0.0913258	0.0901093	0.0824395	0.0666523	0.076312	0.0768308	0.0774072	0.0714499	0.0710194	0.0821742	Neural Gas	0.0692537	0.0737121	0.064227	0.063156	0.0571082	0.0780926	0.0581072	0.0503556	0.0664584	0.0433683	Neural Gas	0.0656733	0.0555073	0.0384527	0.0462416	0.0462123	0.0467716	0.0493563	0.0461753	0.0565788	0.036623	Neural Gas	0.0348476	0.0421951	0.0377487	0.0432012	0.0425389	0.0446275
Fuzzy C-Means	0.0762166	0.0522624	0.0383135	0.0868066	0.0823816	0.119578	0.108389	0.0785253	0.116711	Fuzzy C-Means	0.117285	0.0822249	0.0892222	0.0901554	0.0757977	0.0732765	0.0802763	0.0788734	0.0751877	0.0688864	Fuzzy C-Means	0.075563	0.0687795	0.0720913	0.0531004	0.0751371	0.070486	0.0642359	0.0584146	0.0574831	0.0625753	Fuzzy C-Means	0.0516868	0.0501605	0.0575457	0.0550168	0.0605911	0.0435378	0.0652815	0.0598231	0.0365524	0.0570397	Fuzzy C-Means	0.0493253	0.0522894	0.0458963	0.0498538	0.0627966	0.0459651
Complete/euclidean	2	3	4	5	6	7	8	9	10	Complete/euclidean	11	12	13	14	15	16	17	18	19	20	Complete/euclidean	21	22	23	24	25	26	27	28	29	30	Complete/euclidean	31	32	33	34	35	36	37	38	39	40	Complete/euclidean	41	42	43	44	45	46
Single/euclidean	0.165609	0.024348	0.0412295	0.0423693	0.0235401	0.0248304	0.0348402	0.0439673	0.0516742	Single/euclidean	0.0689434	0.0659097	0.0526072	0.0428114	0.0443798	0.0561978	0.0554049	0.0485455	0.0574085	0.0477514	Single/euclidean	0.053728	0.0606685	0.0672721	0.0563659	0.0559017	0.0499052	0.0486162	0.0529238	0.0540953	0.0546096	Single/euclidean	0.0545943	0.0577451	0.0616199	0.0515485	0.0593721	0.0653082	0.0655466	0.0719513	0.0728197	0.074972	Single/euclidean	0.0753996	0.0769994	0.173451	0.164684	0.179486	0.184706
KMeans	0.0275513	0.405499	0.34138	0.366629	0.331644	0.510034	0.64542	0.567651	0.617133	KMeans	0.469818	0.496517	0.565596	0.687987	0.713064	0.535351	0.559982	0.549517	0.553657	0.615752	KMeans	0.512368	0.558454	0.625403	0.634893	0.635864	0.4887	0.571276	0.546641	0.565985	0.554202	KMeans	0.591079	0.533666	0.564765	0.526615	0.533468	0.597125	0.533298	0.538666	0.542261	0.590025	KMeans	0.550048	0.525301	0.578407	0.586427	0.589309	0.577881
Neural Gas	0.030037	0.180984	0.32691	0.298137	0.391217	0.580427	0.500495	0.54499	0.527483	Neural Gas	0.553897	0.432529	0.523906	0.560723	0.608138	0.531655	0.601892	0.536777	0.570077	0.562685	Neural Gas	0.566971	0.534935	0.640422	0.569599	0.550785	0.591911	0.588206	0.467582	0.531167	0.491951	Neural Gas	0.530393	0.47935	0.598016	0.545581	0.481885	0.610387	0.443305	0.477155	0.54998	0.506781	Neural Gas	0.537685	0.5574	0.603791	0.558324	0.588471	0.502656
Fuzzy C-Means	0.0378217	0.168489	0.264688	0.290702	0.482166	0.568185	0.616625	0.588992	0.390486	Fuzzy C-Means	0.425762	0.386554	0.497164	0.557489	0.572459	0.581997	0.538104	0.592493	0.503927	0.547558	Fuzzy C-Means	0.545543	0.565403	0.550964	0.488576	0.522225	0.508766	0.483875	0.52189	0.498358	0.488658	Fuzzy C-Means	0.53861	0.478293	0.411269	0.542691	0.463253	0.506365	0.462763	0.455971	0.542188	0.477892	Fuzzy C-Means	0.430949	0.44075	0.50807	0.502359	0.476465	0.491264
Single/euclidean	2	3	4	5	6	7	8	9	10	Single/euclidean	11	12	13	14	15	16	17	18	19	20	Single/euclidean	21	22	23	24	25	26	27	28	29	30	Single/euclidean	31	32	33	34	35	36	37	38	39	40	Single/euclidean	41	42	43	44	45	46
KMeans	0.001814	0.00552706	0.0221501	0.00981549	0.0224344	0.0234684	0.01858	0.0313776	0.027781	KMeans	0.032522	0.0317512	0.030735	0.0310958	0.0277702	0.0397571	0.0438336	0.0339121	0.0478339	0.04433	KMeans	0.0392567	0.0425852	0.0422246	0.0410841	0.0400703	0.0335707	0.0387839	0.0424939	0.0468267	0.0369359	KMeans	0.0389093	0.0415357	0.0461159	0.0488275	0.0458429	0.0482661	0.0416196	0.0476543	0.0483167	0.0428359	KMeans	0.0434958	0.0424849	0.122798	0.12685	0.128538	0.123128
Neural Gas	0.00206361	0.004598	0.0215645	0.00654111	0.0144939	0.0128984	0.011938	0.0237261	0.0236679	Neural Gas	0.0272022	0.0204833	0.0238822	0.0255014	0.0204207	0.0327997	0.0343362	0.0302337	0.0324198	0.0372583	Neural Gas	0.0426703	0.0384264	0.0358535	0.0372303	0.029924	0.039913	0.0343091	0.0405803	0.0351251	0.034716	Neural Gas	0.0297426	0.036852	0.0424819	0.0392195	0.0515361	0.0478343	0.0451817	0.041543	0.0420612	0.0434382	Neural Gas	0.0450253	0.0498782	0.125949	0.108283	0.144524	0.139665
Fuzzy C-Means	0.00284707	0.00328362	0.0120153	0.00707506	0.00923253	0.0108648	0.016215	0.0224349	0.0164799	Fuzzy C-Means	0.0209633	0.0227313	0.0173737	0.0167507	0.0159688	0.0351119	0.0311897	0.0325517	0.0305952	0.0259055	Fuzzy C-Means	0.0330978	0.0312464	0.0318019	0.0349222	0.0280229	0.0262596	0.0312147	0.0291663	0.0295264	0.0293911	Fuzzy C-Means	0.0244447	0.0292831	0.0265894	0.027559	0.0345449	0.0346552	0.0292546	0.025305	0.0473611	0.0327082	Fuzzy C-Means	0.0315515	0.0331635	0.103975	0.0911428	0.0951548	0.0873625
KMeans	2	3	4	5	6	7	8	9	10	KMeans	11	12	13	14	15	16	17	18	19	20	KMeans	21	22	23	24	25	26	27	28	29	30	KMeans	31	32	33	34	35	36	37	38	39	40	KMeans	41	42	43	44	45	46
Neural Gas	0.979592	0.329275	0.925417	0.419288	0.70552	0.563101	0.670991	0.518581	0.687838	Neural Gas	0.57522	0.501192	0.669499	0.61475	0.676713	0.64347	0.492433	0.654347	0.676202	0.697012	Neural Gas	0.502726	0.70895	0.737825	0.696372	0.531881	0.597579	0.777679	0.537553	0.534687	0.620787	Neural Gas	0.560351	0.555932	0.554766	0.586053	0.588422	0.527573	0.704859	0.555426	0.579745	0.580551	Neural Gas	0.528052	0.685869	0.627432	0.629175	0.723815	0.571766
Fuzzy C-Means	0.919622	0.403989	0.721186	0.48756	0.437223	0.563716	0.873752	0.583412	0.55674	Fuzzy C-Means	0.559893	0.60769	0.551191	0.684462	0.642455	0.60696	0.642459	0.735121	0.645558	0.671707	Fuzzy C-Means	0.540281	0.659011	0.676975	0.601182	0.589639	0.654597	0.616473	0.587718	0.686898	0.590824	Fuzzy C-Means	0.596014	0.550424	0.578548	0.519924	0.539262	0.616518	0.583982	0.598898	0.601061	0.674132	Fuzzy C-Means	0.54498	0.590516	0.619855	0.561432	0.528229	0.626093
Neural Gas	2	3	4	5	6	7	8	9	10	Neural Gas	11	12	13	14	15	16	17	18	19	20	Neural Gas	21	22	23	24	25	26	27	28	29	30	Neural Gas	31	32	33	34	35	36	37	38	39	40	Neural Gas	41	42	43	44	45	46
Fuzzy C-Means	0.939401	0.790367	0.722502	0.73226	0.495425	0.844297	0.625942	0.738923	0.574285	Fuzzy C-Means	0.704869	0.566731	0.681284	0.565242	0.671823	0.565073	0.631616	0.67739	0.57228	0.623519	Fuzzy C-Means	0.597954	0.606957	0.669198	0.585855	0.466625	0.502395	0.577261	0.581918	0.46099	0.50144	Fuzzy C-Means	0.499107	0.501692	0.516285	0.582498	0.551562	0.511658	0.560112	0.512945	0.513753	0.605819	Fuzzy C-Means	0.461324	0.589285	0.5476	0.501376	0.584311	0.519973
[truncated: 4 more columns]

## Sheet: CRAND 0-50
	Ward/euclidean	Average/euclidean	Average/uncentered pearson	Average/pearson correlation	Complete/euclidean	Single/euclidean	KMeans	Neural Gas	Fuzzy C-Means
Ward/euclidean	1	0.514795	0.205253	0.0544215	0.618301	0.0557051	0.670806	0.626637	0.591744
Average/euclidean	0.514795	1	0.213837	0.0499962	0.564932	0.150002	0.478348	0.436982	0.399637
Average/uncentered pearson	0.205253	0.213837	1	0.0644083	0.218417	0.0576074	0.213199	0.209402	0.198998
Average/pearson correlation	0.0544215	0.0499962	0.0644083	1	0.0569708	-0.0290794	0.0627976	0.0659991	0.0674918
Complete/euclidean	0.618301	0.564932	0.218417	0.0569708	1	0.079799	0.54205	0.513212	0.478374
Single/euclidean	0.0557051	0.150002	0.0576074	-0.0290794	0.079799	1	0.0529855	0.0513068	0.0391206
KMeans	0.670806	0.478348	0.213199	0.0627976	0.54205	0.0529855	1	0.615774	0.605813
Neural Gas	0.626637	0.436982	0.209402	0.0659991	0.513212	0.0513068	0.615774	1	0.591597
Fuzzy C-Means	0.591744	0.399637	0.198998	0.0674918	0.478374	0.0391206	0.605813	0.591597	1
